# Supplementary material for: catena-Poly[[{2-meth­oxy-6-[(4-methyl­phen­yl)imino­meth­yl]phenolato}­cad­mium(II)]-di-μ2-chlorido-[dimethanol­cadmium(II)]-di-μ2-chlorido-[{2-meth­oxy-6-[(4-methyl­phen­yl)imino­meth­yl]­phenolato}cadmium(II)]-di-μ2-chlorido]
Source: Acta Crystallogr Sect E Struct Rep Online. 2008 Oct 18;64(Pt 11):m1445. doi: 10.1107/S1600536808033527 (PMC2959620; doi:10.1107/S1600536808033527)
Supplement: Supplementary file 1 [file e-64-m1445-sup1.cif]

##############################################################################
###                                                                        ###
###        Electronic paper (Acta Crystallographica Section E)             ###
###                                                                        ###
##############################################################################
#                                                                            #
# This CIF contains the data in a paper accepted for publication in Acta     #
# Crystallographica Section E. It conforms to the requirements of Notes      #
# for Authors for Section E, and has been peer reviewed under the auspices   #
# of the IUCr Commission on Journals.                                        #
#                                                                            #
# Full details of the Crystallographic Information File format               #
# are given in the paper "The Crystallographic Information File (CIF):       #
# a New Standard Archive File for Crystallography" by S. R. Hall, F. H.      #
# Allen and I. D. Brown [Acta Cryst. (1991), A47, 655-685].                  #
#                                                                            #
# The current version of the core CIF dictionary is obtainable from          #
# ftp://ftp.iucr.org/pub/cif_core.dic. The current version number is 2.4.    #
#                                                                            #
# Software is freely available for graphical display of the structure(s) in  #
# this CIF.  For information consult the CIF home page http://www.iucr.org/  #
# cif/home.html                                                              #
#                                                                            #
# This file may be used for bona fide research purposes within the           #
# scientific community so long as proper attribution is given to the journal # 
# article from which it was obtained.                                        #
#                                                                            #
##############################################################################
                                             
data_I
_audit_creation_method     SHELXL-97
_chemical_name_systematic
;
catena-Poly[[{2-methoxy-6-[(4-methylphenyl)iminomethyl]phenolato}cadmium(II)]-
di-\m~2~-chlorido-[dimethanolcadmium(II)]-di-\m~2~-chlorido-[{2-methoxy-6-
[(4-methylphenyl)iminomethyl]phenolato}cadmium(II)]-di-\m~2~-chlorido]
;
_chemical_name_common     ?
_chemical_formula_moiety     'C32 H38 Cd3 Cl6 N2 O6'
_chemical_formula_sum     'C32 H38 Cd3 Cl6 N2 O6'
_chemical_formula_iupac     '[Cd3 Cl6 (C15 H15 N O2)2 (C H4 O)2]'
_chemical_formula_weight     1096.57
_chemical_melting_point     ?
_symmetry_cell_setting     monoclinic
_symmetry_space_group_name_H-M     'C 2/c'
_symmetry_space_group_name_Hall     '-C 2yc'
loop_
    _symmetry_equiv_pos_as_xyz
    'x, y, z'
    '-x, y, -z+1/2'
    'x+1/2, y+1/2, z'
    '-x+1/2, y+1/2, -z+1/2'
    '-x, -y, -z'
    'x, -y, z-1/2'
    '-x+1/2, -y+1/2, -z'
    'x+1/2, -y+1/2, z-1/2'
_cell_length_a     19.7697(5)
_cell_length_b     13.9554(3)
_cell_length_c     15.1449(4)
_cell_angle_alpha     90.00
_cell_angle_beta     110.4230(10)
_cell_angle_gamma     90.00
_cell_volume     3915.74(17)
_cell_formula_units_Z     4
_cell_measurement_reflns_used     3942
_cell_measurement_theta_min     1.83
_cell_measurement_theta_max     25.00
_cell_measurement_temperature     296(2)
_exptl_crystal_description     block
_exptl_crystal_colour     RED
_exptl_crystal_size_max     0.153
_exptl_crystal_size_mid     0.132
_exptl_crystal_size_min     0.052
_exptl_crystal_density_diffrn     1.860
_exptl_crystal_density_meas     ?
_exptl_crystal_density_method     'not measured'
_exptl_crystal_F_000     2152
_exptl_absorpt_coefficient_mu     2.067
_exptl_absorpt_correction_type     multi-scan
_exptl_absorpt_process_details     '(SADABS; Sheldrick, 1996)'
_exptl_absorpt_correction_T_min     0.736
_exptl_absorpt_correction_T_max     0.898
_exptl_special_details
;
;
_diffrn_ambient_temperature     296(2)
_diffrn_radiation_type     MoK\a
_diffrn_radiation_wavelength     0.71073
_diffrn_radiation_source     'fine-focus sealed tube'
_diffrn_radiation_monochromator     graphite
_diffrn_measurement_device_type     'Bruker APEXII'
_diffrn_measurement_method     \w
_diffrn_detector_area_resol_mean     ?
_diffrn_reflns_number     13592
_diffrn_reflns_av_R_equivalents     0.0327
_diffrn_reflns_av_sigmaI/netI     0.0294
_diffrn_reflns_theta_min     1.83
_diffrn_reflns_theta_max     25.00
_diffrn_reflns_theta_full     25.00
_diffrn_measured_fraction_theta_max     0.968
_diffrn_measured_fraction_theta_full     0.968
_diffrn_reflns_limit_h_min     -23
_diffrn_reflns_limit_h_max     23
_diffrn_reflns_limit_k_min     -16
_diffrn_reflns_limit_k_max     16
_diffrn_reflns_limit_l_min     -15
_diffrn_reflns_limit_l_max     18
_diffrn_standards_number     0
_diffrn_standards_interval_count     0
_diffrn_standards_interval_time     0
_diffrn_standards_decay_%     0
_refine_special_details
;
Refinement of <i>F</i>^2^ against ALL reflections. The weighted <i>R</i>-factor
<i>wR</i> and goodness of fit <i>S</i> are based on <i>F</i>^2^, conventional
<i>R</i>-factors <i>R</i> are based on <i>F</i>, with <i>F</i> set to zero for
negative <i>F</i>^2^. The threshold expression of <i>F</i>^2^ >
\s(<i>F</i>^2^) is used only for calculating <i>R</i>-factors(gt) <i>etc</i>.
and is not relevant to the choice of reflections for refinement.
<i>R</i>-factors based on <i>F</i>^2^ are statistically about twice as large
as those based on <i>F</i>, and <i>R</i>- factors based on ALL data will be
even larger.
;
_reflns_number_total     3350
_reflns_number_gt     2773
_reflns_threshold_expression     I>2\s(I)
_refine_ls_structure_factor_coef     Fsqd
_refine_ls_matrix_type     full
_refine_ls_R_factor_all     0.0352
_refine_ls_R_factor_gt     0.0258
_refine_ls_wR_factor_gt     0.0564
_refine_ls_wR_factor_ref     0.0598
_refine_ls_goodness_of_fit_ref     1.054
_refine_ls_restrained_S_all     1.054
_refine_ls_number_reflns     3350
_refine_ls_number_parameters     226
_refine_ls_number_restraints     1
_refine_ls_hydrogen_treatment     mixed
_refine_ls_weighting_scheme     calc
_refine_ls_weighting_details
         'calc w=1/[\s^2^(Fo^2^)+(0.0247P)^2^+2.9063P] where P=(Fo^2^+2Fc^2^)/3'
_atom_sites_solution_hydrogens     geom
_atom_sites_solution_primary     direct
_atom_sites_solution_secondary     difmap
_refine_ls_shift/su_max     0.002
_refine_ls_shift/su_mean     0.000
_refine_diff_density_max     0.364
_refine_diff_density_min     -0.343
_refine_ls_extinction_method     none
_refine_ls_extinction_coef     ?
loop_
    _atom_type_symbol
    _atom_type_description
    _atom_type_scat_dispersion_real
    _atom_type_scat_dispersion_imag
    _atom_type_scat_source
    'C' 'C' 0.0033 0.0016
                         'International Tables Vol C Tables 4.2.6.8 and 6.1.1.4'
    'H' 'H' 0.0000 0.0000
                         'International Tables Vol C Tables 4.2.6.8 and 6.1.1.4'
    'N' 'N' 0.0061 0.0033
                         'International Tables Vol C Tables 4.2.6.8 and 6.1.1.4'
    'O' 'O' 0.0106 0.0060
                         'International Tables Vol C Tables 4.2.6.8 and 6.1.1.4'
    'Cl' 'Cl' 0.1484 0.1585
                         'International Tables Vol C Tables 4.2.6.8 and 6.1.1.4'
    'Cd' 'Cd' -0.8075 1.2024
                         'International Tables Vol C Tables 4.2.6.8 and 6.1.1.4'
_computing_data_collection     'SMART (Bruker, 2004)'
_computing_cell_refinement     'SAINT (Bruker, 2004)'
_computing_data_reduction     'SAINT (Bruker, 2004)'
_computing_structure_solution     'SHELXS97 (Sheldrick, 2008)'
_computing_structure_refinement     'SHELXL97 (Sheldrick, 2008)'
_computing_molecular_graphics     'SHELXTL (Sheldrick, 2008)'
_computing_publication_material     'SHELXL97 (Sheldrick, 2008)'
loop_
    _atom_site_type_symbol
    _atom_site_label
    _atom_site_fract_x
    _atom_site_fract_y
    _atom_site_fract_z
    _atom_site_U_iso_or_equiv
    _atom_site_adp_type
    _atom_site_calc_flag
    _atom_site_refinement_flags
    _atom_site_occupancy
    _atom_site_disorder_assembly
    _atom_site_disorder_group
    Cd Cd1 0.542829(14) 1.284415(15) -0.113758(18) 0.04061(9) Uani d . 1 . .
    Cd Cd2 0.5000 1.5000 0.0000 0.04260(11) Uani d S 1 . .
    N N1 0.46501(15) 0.97593(18) -0.16754(19) 0.0373(6) Uani d . 1 . .
    H H1D 0.4710 1.0367 -0.1704 0.045 Uiso calc R 1 . .
    O O1 0.53998(12) 1.12806(14) -0.10453(16) 0.0440(6) Uani d . 1 . .
    O O2 0.65586(13) 1.21264(15) 0.01463(18) 0.0502(6) Uani d . 1 . .
    O O3 0.41084(17) 1.48567(18) -0.1495(2) 0.0734(9) Uani d D 1 . .
    H H3C 0.406(3) 1.431(2) -0.174(3) 0.110 Uiso d D 1 . .
    Cl Cl1 0.59671(6) 1.44929(6) -0.07253(8) 0.0632(3) Uani d . 1 . .
    Cl Cl2 0.48990(5) 1.31686(6) 0.02126(6) 0.0447(2) Uani d . 1 . .
    Cl Cl3 0.41178(5) 1.27831(6) -0.24124(6) 0.0449(2) Uani d . 1 . .
    C C1 0.2053(2) 0.8336(3) -0.4388(3) 0.0702(12) Uani d . 1 . .
    H H1A 0.2054 0.7648 -0.4396 0.105 Uiso calc R 1 . .
    H H1B 0.1995 0.8574 -0.5005 0.105 Uiso calc R 1 . .
    H H1C 0.1661 0.8558 -0.4206 0.105 Uiso calc R 1 . .
    C C2 0.27528(19) 0.8692(2) -0.3696(3) 0.0470(9) Uani d . 1 . .
    C C3 0.3294(2) 0.8076(2) -0.3173(3) 0.0534(10) Uani d . 1 . .
    H H3A 0.3228 0.7420 -0.3272 0.064 Uiso calc R 1 . .
    C C4 0.3923(2) 0.8400(2) -0.2515(3) 0.0487(9) Uani d . 1 . .
    H H4A 0.4278 0.7968 -0.2177 0.058 Uiso calc R 1 . .
    C C5 0.40256(18) 0.9373(2) -0.2360(2) 0.0361(8) Uani d . 1 . .
    C C6 0.3509(2) 1.0007(2) -0.2894(3) 0.0433(8) Uani d . 1 . .
    H H6A 0.3586 1.0664 -0.2814 0.052 Uiso calc R 1 . .
    C C7 0.28796(19) 0.9666(2) -0.3544(3) 0.0469(9) Uani d . 1 . .
    H H7A 0.2530 1.0098 -0.3891 0.056 Uiso calc R 1 . .
    C C8 0.51477(18) 0.9305(2) -0.1005(2) 0.0373(8) Uani d . 1 . .
    H H8A 0.5095 0.8648 -0.0947 0.045 Uiso calc R 1 . .
    C C9 0.57599(18) 0.9754(2) -0.0364(2) 0.0356(8) Uani d . 1 . .
    C C10 0.6274(2) 0.9190(2) 0.0325(3) 0.0498(9) Uani d . 1 . .
    H H10A 0.6196 0.8537 0.0365 0.060 Uiso calc R 1 . .
    C C11 0.6876(2) 0.9600(3) 0.0925(3) 0.0557(10) Uani d . 1 . .
    H H11A 0.7218 0.9222 0.1367 0.067 Uiso calc R 1 . .
    C C12 0.6997(2) 1.0591(3) 0.0893(3) 0.0510(9) Uani d . 1 . .
    H H12A 0.7414 1.0863 0.1315 0.061 Uiso calc R 1 . .
    C C13 0.65035(18) 1.1156(2) 0.0245(2) 0.0398(8) Uani d . 1 . .
    C C14 0.58669(17) 1.0755(2) -0.0415(2) 0.0344(7) Uani d . 1 . .
    C C15 0.7108(2) 1.2622(3) 0.0885(3) 0.0693(12) Uani d . 1 . .
    H H15A 0.7460 1.2170 0.1252 0.104 Uiso calc R 1 . .
    H H15B 0.6893 1.2942 0.1282 0.104 Uiso calc R 1 . .
    H H15C 0.7338 1.3084 0.0614 0.104 Uiso calc R 1 . .
    C C16 0.3865(3) 1.5562(4) -0.2154(3) 0.110(2) Uani d . 1 . .
    H H16A 0.3495 1.5309 -0.2701 0.165 Uiso calc R 1 . .
    H H16B 0.4257 1.5796 -0.2329 0.165 Uiso calc R 1 . .
    H H16C 0.3670 1.6078 -0.1897 0.165 Uiso calc R 1 . .
loop_
    _atom_site_aniso_label
    _atom_site_aniso_U_11
    _atom_site_aniso_U_22
    _atom_site_aniso_U_33
    _atom_site_aniso_U_12
    _atom_site_aniso_U_13
    _atom_site_aniso_U_23
    Cd1 0.04572(18) 0.02655(13) 0.04443(16) -0.00188(10) 0.00927(13)
                                                                    -0.00170(10)
    Cd2 0.0499(3) 0.02725(18) 0.0422(2) 0.00221(15) 0.00547(19) -0.00150(14)
    N1 0.0407(18) 0.0263(13) 0.0430(17) -0.0029(12) 0.0120(15) -0.0001(12)
    O1 0.0432(15) 0.0273(11) 0.0472(14) 0.0025(10) -0.0022(12) 0.0032(10)
    O2 0.0454(16) 0.0383(13) 0.0571(16) -0.0100(11) 0.0055(13) -0.0043(11)
    O3 0.086(2) 0.0433(16) 0.0607(19) 0.0093(15) -0.0132(17) -0.0099(14)
    Cl1 0.0737(7) 0.0389(5) 0.0889(8) -0.0198(5) 0.0433(6) -0.0183(5)
    Cl2 0.0541(6) 0.0300(4) 0.0472(5) -0.0023(4) 0.0141(5) 0.0016(4)
    Cl3 0.0422(5) 0.0437(5) 0.0436(5) -0.0017(4) 0.0085(4) -0.0031(4)
    C1 0.044(3) 0.060(3) 0.087(3) -0.001(2) -0.002(2) -0.008(2)
    C2 0.039(2) 0.045(2) 0.053(2) -0.0029(17) 0.0115(19) -0.0053(17)
    C3 0.054(3) 0.0310(18) 0.065(3) -0.0059(17) 0.009(2) -0.0031(17)
    C4 0.047(2) 0.0344(19) 0.052(2) 0.0025(16) 0.002(2) 0.0024(16)
    C5 0.036(2) 0.0332(17) 0.0384(19) -0.0032(14) 0.0118(17) -0.0014(14)
    C6 0.048(2) 0.0312(17) 0.048(2) -0.0007(16) 0.0138(19) 0.0014(15)
    C7 0.038(2) 0.0418(19) 0.052(2) 0.0071(16) 0.005(2) 0.0014(17)
    C8 0.043(2) 0.0285(16) 0.039(2) 0.0009(15) 0.0134(18) 0.0027(14)
    C9 0.038(2) 0.0323(16) 0.0347(19) 0.0039(14) 0.0108(17) 0.0013(14)
    C10 0.059(3) 0.0365(19) 0.047(2) 0.0086(18) 0.009(2) 0.0056(16)
    C11 0.055(3) 0.048(2) 0.048(2) 0.0139(19) -0.002(2) 0.0068(18)
    C12 0.040(2) 0.058(2) 0.044(2) 0.0038(18) 0.0008(19) -0.0074(18)
    C13 0.040(2) 0.0357(18) 0.040(2) -0.0002(15) 0.0102(18) -0.0027(15)
    C14 0.037(2) 0.0319(17) 0.0341(18) 0.0030(14) 0.0121(17) -0.0015(14)
    C15 0.069(3) 0.059(2) 0.066(3) -0.026(2) 0.005(2) -0.016(2)
    C16 0.148(6) 0.076(3) 0.062(3) 0.018(3) -0.018(3) -0.001(3)
_geom_special_details
;
All e.s.d.'s (except the e.s.d. in the dihedral angle between two l.s. planes)
are estimated using the full covariance matrix. The cell e.s.d.'s are taken
into account individually in the estimation of e.s.d.'s in distances, angles
and torsion angles; correlations between e.s.d.'s in cell parameters are only
used when they are defined by crystal symmetry. An approximate (isotropic)
treatment of cell e.s.d.'s is used for estimating e.s.d.'s involving l.s.
planes.
;
loop_
    _geom_bond_atom_site_label_1
    _geom_bond_atom_site_label_2
    _geom_bond_site_symmetry_2
    _geom_bond_distance
    _geom_bond_publ_flag
    Cd1 O1 . 2.188(2) ?
    Cd1 Cl1 . 2.5208(9) ?
    Cd1 O2 . 2.597(2) ?
    Cd1 Cl3 . 2.6374(9) ?
    Cd1 Cl2 . 2.6410(9) ?
    Cd1 Cl3 2_654 2.6476(9) ?
    Cd2 O3 5_685 2.343(3) ?
    Cd2 O3 . 2.343(3) ?
    Cd2 Cl2 . 2.5924(8) ?
    Cd2 Cl2 5_685 2.5924(8) ?
    Cd2 Cl1 . 2.6133(10) ?
    Cd2 Cl1 5_685 2.6133(10) ?
    N1 C8 . 1.306(4) ?
    N1 C5 . 1.413(4) ?
    N1 H1D . 0.8600 ?
    O1 C14 . 1.299(4) ?
    O2 C13 . 1.372(4) ?
    O2 C15 . 1.435(4) ?
    O3 C16 . 1.365(5) ?
    O3 H3C . 0.838(19) ?
    Cl3 Cd1 2_654 2.6476(9) ?
    C1 C2 . 1.499(5) ?
    C1 H1A . 0.9600 ?
    C1 H1B . 0.9600 ?
    C1 H1C . 0.9600 ?
    C2 C3 . 1.385(5) ?
    C2 C7 . 1.387(5) ?
    C3 C4 . 1.371(5) ?
    C3 H3A . 0.9300 ?
    C4 C5 . 1.382(4) ?
    C4 H4A . 0.9300 ?
    C5 C6 . 1.380(4) ?
    C6 C7 . 1.375(5) ?
    C6 H6A . 0.9300 ?
    C7 H7A . 0.9300 ?
    C8 C9 . 1.407(4) ?
    C8 H8A . 0.9300 ?
    C9 C10 . 1.414(4) ?
    C9 C14 . 1.418(4) ?
    C10 C11 . 1.348(5) ?
    C10 H10A . 0.9300 ?
    C11 C12 . 1.408(5) ?
    C11 H11A . 0.9300 ?
    C12 C13 . 1.366(5) ?
    C12 H12A . 0.9300 ?
    C13 C14 . 1.421(4) ?
    C15 H15A . 0.9600 ?
    C15 H15B . 0.9600 ?
    C15 H15C . 0.9600 ?
    C16 H16A . 0.9600 ?
    C16 H16B . 0.9600 ?
    C16 H16C . 0.9600 ?
loop_
    _geom_angle_atom_site_label_1
    _geom_angle_atom_site_label_2
    _geom_angle_atom_site_label_3
    _geom_angle_site_symmetry_1
    _geom_angle_site_symmetry_3
    _geom_angle
    _geom_angle_publ_flag
    O1 Cd1 Cl1 . . 155.83(6) ?
    O1 Cd1 O2 . . 66.56(7) ?
    Cl1 Cd1 O2 . . 89.30(5) ?
    O1 Cd1 Cl3 . . 88.51(6) ?
    Cl1 Cd1 Cl3 . . 115.66(3) ?
    O2 Cd1 Cl3 . . 154.74(5) ?
    O1 Cd1 Cl2 . . 95.48(6) ?
    Cl1 Cd1 Cl2 . . 84.21(3) ?
    O2 Cd1 Cl2 . . 87.50(6) ?
    Cl3 Cd1 Cl2 . . 91.09(3) ?
    O1 Cd1 Cl3 . 2_654 92.56(6) ?
    Cl1 Cd1 Cl3 . 2_654 89.92(3) ?
    O2 Cd1 Cl3 . 2_654 99.00(6) ?
    Cl3 Cd1 Cl3 . 2_654 85.55(3) ?
    Cl2 Cd1 Cl3 . 2_654 171.21(3) ?
    O3 Cd2 O3 5_685 . 180.00(12) ?
    O3 Cd2 Cl2 5_685 . 91.64(7) ?
    O3 Cd2 Cl2 . . 88.36(7) ?
    O3 Cd2 Cl2 5_685 5_685 88.36(7) ?
    O3 Cd2 Cl2 . 5_685 91.64(7) ?
    Cl2 Cd2 Cl2 . 5_685 180.0000(10)
                                   ?
    O3 Cd2 Cl1 5_685 . 90.88(9) ?
    O3 Cd2 Cl1 . . 89.12(9) ?
    Cl2 Cd2 Cl1 . . 83.37(3) ?
    Cl2 Cd2 Cl1 5_685 . 96.63(3) ?
    O3 Cd2 Cl1 5_685 5_685 89.12(9) ?
    O3 Cd2 Cl1 . 5_685 90.88(9) ?
    Cl2 Cd2 Cl1 . 5_685 96.63(3) ?
    Cl2 Cd2 Cl1 5_685 5_685 83.37(3) ?
    Cl1 Cd2 Cl1 . 5_685 180.0000(10)
                                   ?
    C8 N1 C5 . . 127.9(3) ?
    C8 N1 H1D . . 116.1 ?
    C5 N1 H1D . . 116.1 ?
    C14 O1 Cd1 . . 125.63(19) ?
    C13 O2 C15 . . 117.3(3) ?
    C13 O2 Cd1 . . 112.48(19) ?
    C15 O2 Cd1 . . 128.1(2) ?
    C16 O3 Cd2 . . 126.9(3) ?
    C16 O3 H3C . . 112(4) ?
    Cd2 O3 H3C . . 116(4) ?
    Cd1 Cl1 Cd2 . . 92.48(3) ?
    Cd2 Cl2 Cd1 . . 90.25(3) ?
    Cd1 Cl3 Cd1 . 2_654 94.33(3) ?
    C2 C1 H1A . . 109.5 ?
    C2 C1 H1B . . 109.5 ?
    H1A C1 H1B . . 109.5 ?
    C2 C1 H1C . . 109.5 ?
    H1A C1 H1C . . 109.5 ?
    H1B C1 H1C . . 109.5 ?
    C3 C2 C7 . . 117.0(3) ?
    C3 C2 C1 . . 122.3(3) ?
    C7 C2 C1 . . 120.7(3) ?
    C4 C3 C2 . . 122.4(3) ?
    C4 C3 H3A . . 118.8 ?
    C2 C3 H3A . . 118.8 ?
    C3 C4 C5 . . 119.3(3) ?
    C3 C4 H4A . . 120.3 ?
    C5 C4 H4A . . 120.3 ?
    C6 C5 C4 . . 119.7(3) ?
    C6 C5 N1 . . 117.7(3) ?
    C4 C5 N1 . . 122.6(3) ?
    C7 C6 C5 . . 119.8(3) ?
    C7 C6 H6A . . 120.1 ?
    C5 C6 H6A . . 120.1 ?
    C6 C7 C2 . . 121.7(3) ?
    C6 C7 H7A . . 119.2 ?
    C2 C7 H7A . . 119.2 ?
    N1 C8 C9 . . 123.6(3) ?
    N1 C8 H8A . . 118.2 ?
    C9 C8 H8A . . 118.2 ?
    C8 C9 C10 . . 119.0(3) ?
    C8 C9 C14 . . 120.7(3) ?
    C10 C9 C14 . . 120.4(3) ?
    C11 C10 C9 . . 120.0(3) ?
    C11 C10 H10A . . 120.0 ?
    C9 C10 H10A . . 120.0 ?
    C10 C11 C12 . . 120.9(3) ?
    C10 C11 H11A . . 119.5 ?
    C12 C11 H11A . . 119.5 ?
    C13 C12 C11 . . 120.3(3) ?
    C13 C12 H12A . . 119.9 ?
    C11 C12 H12A . . 119.9 ?
    C12 C13 O2 . . 125.7(3) ?
    C12 C13 C14 . . 120.9(3) ?
    O2 C13 C14 . . 113.4(3) ?
    O1 C14 C9 . . 121.0(3) ?
    O1 C14 C13 . . 121.5(3) ?
    C9 C14 C13 . . 117.5(3) ?
    O2 C15 H15A . . 109.5 ?
    O2 C15 H15B . . 109.5 ?
    H15A C15 H15B . . 109.5 ?
    O2 C15 H15C . . 109.5 ?
    H15A C15 H15C . . 109.5 ?
    H15B C15 H15C . . 109.5 ?
    O3 C16 H16A . . 109.5 ?
    O3 C16 H16B . . 109.5 ?
    H16A C16 H16B . . 109.5 ?
    O3 C16 H16C . . 109.5 ?
    H16A C16 H16C . . 109.5 ?
    H16B C16 H16C . . 109.5 ?
loop_
    _geom_torsion_atom_site_label_1
    _geom_torsion_atom_site_label_2
    _geom_torsion_atom_site_label_3
    _geom_torsion_atom_site_label_4
    _geom_torsion_site_symmetry_1
    _geom_torsion_site_symmetry_2
    _geom_torsion_site_symmetry_3
    _geom_torsion_site_symmetry_4
    _geom_torsion
    _geom_torsion_publ_flag
    Cl1 Cd1 O1 C14 . . . . 9.2(3) ?
    O2 Cd1 O1 C14 . . . . 6.0(2) ?
    Cl3 Cd1 O1 C14 . . . . -169.9(2) ?
    Cl2 Cd1 O1 C14 . . . . -78.9(2) ?
    Cl3 Cd1 O1 C14 2_654 . . . 104.7(2) ?
    O1 Cd1 O2 C13 . . . . -5.0(2) ?
    Cl1 Cd1 O2 C13 . . . . 176.3(2) ?
    Cl3 Cd1 O2 C13 . . . . 4.8(3) ?
    Cl2 Cd1 O2 C13 . . . . 92.1(2) ?
    Cl3 Cd1 O2 C13 2_654 . . . -93.9(2) ?
    O1 Cd1 O2 C15 . . . . -167.6(3) ?
    Cl1 Cd1 O2 C15 . . . . 13.8(3) ?
    Cl3 Cd1 O2 C15 . . . . -157.7(3) ?
    Cl2 Cd1 O2 C15 . . . . -70.5(3) ?
    Cl3 Cd1 O2 C15 2_654 . . . 103.6(3) ?
    Cl2 Cd2 O3 C16 . . . . -174.9(4) ?
    Cl2 Cd2 O3 C16 5_685 . . . 5.1(4) ?
    Cl1 Cd2 O3 C16 . . . . -91.5(4) ?
    Cl1 Cd2 O3 C16 5_685 . . . 88.5(4) ?
    O1 Cd1 Cl1 Cd2 . . . . -113.74(16) ?
    O2 Cd1 Cl1 Cd2 . . . . -110.81(6) ?
    Cl3 Cd1 Cl1 Cd2 . . . . 65.17(4) ?
    Cl2 Cd1 Cl1 Cd2 . . . . -23.25(3) ?
    Cl3 Cd1 Cl1 Cd2 2_654 . . . 150.19(3) ?
    O3 Cd2 Cl1 Cd1 5_685 . . . 115.31(7) ?
    O3 Cd2 Cl1 Cd1 . . . . -64.69(7) ?
    Cl2 Cd2 Cl1 Cd1 . . . . 23.75(3) ?
    Cl2 Cd2 Cl1 Cd1 5_685 . . . -156.25(3) ?
    O3 Cd2 Cl2 Cd1 5_685 . . . -113.28(9) ?
    O3 Cd2 Cl2 Cd1 . . . . 66.72(9) ?
    Cl1 Cd2 Cl2 Cd1 . . . . -22.59(3) ?
    Cl1 Cd2 Cl2 Cd1 5_685 . . . 157.41(3) ?
    O1 Cd1 Cl2 Cd2 . . . . 179.14(6) ?
    Cl1 Cd1 Cl2 Cd2 . . . . 23.43(3) ?
    O2 Cd1 Cl2 Cd2 . . . . 112.98(5) ?
    O1 Cd1 Cl3 Cd1 . . . 2_654 -96.38(6) ?
    Cl1 Cd1 Cl3 Cd1 . . . 2_654 84.07(3) ?
    O2 Cd1 Cl3 Cd1 . . . 2_654 -105.40(14) ?
    Cl2 Cd1 Cl3 Cd1 . . . 2_654 168.17(2) ?
    Cl3 Cd1 Cl3 Cd1 2_654 . . 2_654 -3.70(4) ?
    C7 C2 C3 C4 . . . . 1.6(6) ?
    C1 C2 C3 C4 . . . . -177.5(4) ?
    C2 C3 C4 C5 . . . . 0.3(6) ?
    C3 C4 C5 C6 . . . . -2.7(5) ?
    C3 C4 C5 N1 . . . . 178.1(3) ?
    C8 N1 C5 C6 . . . . 168.6(3) ?
    C8 N1 C5 C4 . . . . -12.3(5) ?
    C4 C5 C6 C7 . . . . 3.3(5) ?
    N1 C5 C6 C7 . . . . -177.6(3) ?
    C5 C6 C7 C2 . . . . -1.4(5) ?
    C3 C2 C7 C6 . . . . -1.0(5) ?
    C1 C2 C7 C6 . . . . 178.1(4) ?
    C5 N1 C8 C9 . . . . 178.9(3) ?
    N1 C8 C9 C10 . . . . -178.8(3) ?
    N1 C8 C9 C14 . . . . 0.3(5) ?
    C8 C9 C10 C11 . . . . 177.7(3) ?
    C14 C9 C10 C11 . . . . -1.4(5) ?
    C9 C10 C11 C12 . . . . 1.6(6) ?
    C10 C11 C12 C13 . . . . -0.4(6) ?
    C11 C12 C13 O2 . . . . 179.8(3) ?
    C11 C12 C13 C14 . . . . -0.9(5) ?
    C15 O2 C13 C12 . . . . -12.1(5) ?
    Cd1 O2 C13 C12 . . . . -176.7(3) ?
    C15 O2 C13 C14 . . . . 168.6(3) ?
    Cd1 O2 C13 C14 . . . . 4.0(3) ?
    Cd1 O1 C14 C9 . . . . 173.8(2) ?
    Cd1 O1 C14 C13 . . . . -6.4(4) ?
    C8 C9 C14 O1 . . . . 0.8(5) ?
    C10 C9 C14 O1 . . . . 179.9(3) ?
    C8 C9 C14 C13 . . . . -178.9(3) ?
    C10 C9 C14 C13 . . . . 0.1(5) ?
    C12 C13 C14 O1 . . . . -178.8(3) ?
    O2 C13 C14 O1 . . . . 0.6(4) ?
    C12 C13 C14 C9 . . . . 1.0(5) ?
    O2 C13 C14 C9 . . . . -179.6(3) ?
loop_
    _geom_hbond_atom_site_label_D
    _geom_hbond_atom_site_label_H
    _geom_hbond_atom_site_label_A
    _geom_hbond_site_symmetry_A
    _geom_hbond_distance_DH
    _geom_hbond_distance_HA
    _geom_hbond_distance_DA
    _geom_hbond_angle_DHA
    N1 H1D O1 . 0.86 1.88 2.574(3) 136.8
    O3 H3C Cl3 . 0.838(19) 2.38(2) 3.213(3) 170(5)
data_global
_journal_date_recd_electronic     2008-10-06
_journal_date_accepted     2008-10-15
_journal_name_full     'Acta Crystallographica, Section E'
_journal_year     2008
_journal_volume     64
_journal_issue     11
_journal_page_first     m1445
_journal_page_last     m1445
_journal_paper_category     QM
_journal_coeditor_code     AT2645
_publ_contact_author_name     'Guo-Liang Zhao'
_publ_contact_author_address
;
  Zhejiang Key Laboratory for Reactive Chemistry on Solid Surfaces,
  Institute of Physical Chemistry,
  Zhejiang Normal University,
  Jinhua, Zhejiang 321004,
  P. R.China
;
_publ_contact_author_email     sky53@zjnu.cn
_publ_contact_author_fax     '86-579-2282595'
_publ_contact_author_phone     '86-579-2283925'
_publ_section_title
;\
catena-Poly[[{2-methoxy-6-[(4-methylphenyl)iminomethyl]phenolato}cadmium(II)]-\
di-\m~2~-chlorido-[dimethanolcadmium(II)]-di-\m~2~-chlorido-[{2-methoxy-6-\
[(4-methylphenyl)iminomethyl]phenolato}cadmium(II)]-di-\m~2~-chlorido]
;
loop_
    _publ_author_name
    _publ_author_address
    'Hui-Duo Xian'
;
Zhejiang Key Laboratory for Reactive Chemistry on Solid Surfaces
Institute of Physical Chemistry
Zhejiang Normal University
Jinhua
Zhejiang 321004
People's Republic of China
and College of Chemistry and Life Science
Zhejiang Normal University
Jinhua 321004
Zhejiang
People's Republic of China
;
    'Hua-Qiong Li'
;
Zhejiang Key Laboratory for Reactive Chemistry on Solid Surfaces
Institute of Physical Chemistry
Zhejiang Normal University
Jinhua
Zhejiang 321004
People's Republic of China
and College of Chemistry and Life Science
Zhejiang Normal University
Jinhua 321004
Zhejiang
People's Republic of China
;
    'Jian-Feng Liu'
;
Zhejiang Key Laboratory for Reactive Chemistry on Solid Surfaces
Institute of Physical Chemistry
Zhejiang Normal University
Jinhua
Zhejiang 321004
People's Republic of China
and College of Chemistry and Life Science
Zhejiang Normal University
Jinhua 321004
Zhejiang
People's Republic of China
;
    'Guo-Liang Zhao'
;
Zhejiang Key Laboratory for Reactive Chemistry on Solid Surfaces
Institute of Physical Chemistry
Zhejiang Normal University
Jinhua
Zhejiang 321004
People's Republic of China
and College of Chemistry and Life Science
Zhejiang Normal University
Jinhua 321004
Zhejiang
People's Republic of China
;
