# Supplementary material for: catena-Poly[[{2-meth­oxy-6-[(4-methyl­phen­yl)imino­meth­yl]phenolato}­cad­mium(II)]-di-μ2-chlorido-[dimethanol­cadmium(II)]-di-μ2-chlorido-[{2-meth­oxy-6-[(4-methyl­phen­yl)imino­meth­yl]­phenolato}cadmium(II)]-di-μ2-chlorido]
Source: Acta Crystallogr Sect E Struct Rep Online. 2008 Oct 18;64(Pt 11):m1445. doi: 10.1107/S1600536808033527 (PMC2959620; doi:10.1107/S1600536808033527)
Supplement: Supplementary file 2 [file e-64-m1445-Isup2.hkl]

# 
# h,k,l, Fc-squared, Fo-squared, sigma(Fo-squared) and status flag 
# 
data_I
_shelx_title ' x in C2/c' 
_shelx_refln_list_code          4 
_shelx_F_calc_maximum      749.08 
_exptl_crystal_F_000      2152.00 
_reflns_d_resolution_high  0.8409 
 
loop_ 
 _symmetry_equiv_pos_as_xyz 
 'x, y, z' 
 '-x, y, -z+1/2' 
 'x+1/2, y+1/2, z' 
 '-x+1/2, y+1/2, -z+1/2' 
 '-x, -y, -z' 
 'x, -y, z-1/2' 
 '-x+1/2, -y+1/2, -z' 
 'x+1/2, -y+1/2, z-1/2' 
 
_cell_length_a    19.7697 
_cell_length_b    13.9554 
_cell_length_c    15.1449 
_cell_angle_alpha  90.000 
_cell_angle_beta  110.423 
_cell_angle_gamma  90.000 
 
_shelx_F_squared_multiplier     1.000 
 
loop_ 
 _refln_index_h 
 _refln_index_k 
 _refln_index_l 
 _refln_F_squared_calc 
 _refln_F_squared_meas 
 _refln_F_squared_sigma 
 _refln_observed_status 
   2   0   0   403563.53   348985.47  21808.46 o 
   4   0   0    28151.03    27339.04    704.00 o 
   6   0   0     2945.27     2796.72    331.90 o 
   8   0   0        1.30       36.40     48.87 o 
  10   0   0    11369.41    12524.49    265.93 o 
  12   0   0        2.92        0.00     45.67 o 
  14   0   0      553.90      570.39     96.71 o 
   1   1   0    16874.10    17868.31    258.48 o 
   3   1   0   104218.23   106830.20   1621.98 o 
   5   1   0      247.40       79.07     43.19 o 
   7   1   0    10622.84    10197.75    239.69 o 
   9   1   0    22039.58    21549.04    275.42 o 
  11   1   0    22895.45    22706.56    284.98 o 
  13   1   0     3349.61     3166.23    114.64 o 
  15   1   0     1293.27     1213.09    133.12 o 
   0   2   0      525.09      115.49     66.92 o 
   2   2   0     2613.29     2890.49     88.02 o 
   4   2   0     9635.73     9708.04    209.61 o 
   6   2   0     1220.49      949.27     75.90 o 
   8   2   0    50620.44    49937.32    618.00 o 
  10   2   0    76697.46    76315.59    744.35 o 
  12   2   0    32960.57    34004.89    384.54 o 
  14   2   0    17454.12    17840.17    437.20 o 
  16   2   0     6457.66     6899.25    391.03 o 
   1   3   0    11623.07    11558.17    245.56 o 
   3   3   0     7390.17     7277.32    145.89 o 
   5   3   0    11085.68    11697.31    302.02 o 
   7   3   0    29555.21    29832.72    319.56 o 
   9   3   0    23259.87    22606.06    319.78 o 
  11   3   0    23562.11    22790.71    315.29 o 
  13   3   0    17949.57    17937.26    332.61 o 
  15   3   0     1285.58     1376.23    144.08 o 
  17   3   0     5403.93     5363.52    350.22 o 
   0   4   0   281160.97   281505.56   4570.92 o 
   2   4   0   110659.05   107425.48   1178.41 o 
   4   4   0    18877.59    18773.19    230.77 o 
   6   4   0     1079.76     1039.88     52.10 o 
   8   4   0     1602.03     1857.65     83.17 o 
  10   4   0      944.51      888.71     75.60 o 
  12   4   0     1699.31     1516.59    140.60 o 
  14   4   0      168.42       88.72     68.52 o 
  16   4   0      108.12       48.61     84.24 o 
  18   4   0      100.53       67.90    113.05 o 
   1   5   0   316516.50   311950.16   4232.72 o 
   3   5   0   178247.34   176417.02   2267.23 o 
   5   5   0    27995.39    27670.75    304.63 o 
   7   5   0      200.49      159.78     34.23 o 
   9   5   0     6302.25     6755.74    133.18 o 
  11   5   0       77.07       23.24     59.20 o 
  13   5   0      115.93       83.63     69.02 o 
  15   5   0       11.75        0.00     69.49 o 
  17   5   0       58.24       80.90    109.92 o 
  19   5   0     1830.86     1607.85    307.79 o 
   0   6   0     6505.05     5982.91    180.39 o 
   2   6   0    13175.78    14994.35    248.24 o 
   4   6   0    37858.44    36886.22    460.86 o 
   6   6   0    42468.31    42756.59    442.89 o 
   8   6   0    17999.73    16983.88    238.93 o 
  10   6   0    11579.60    11629.40    204.46 o 
  12   6   0    11137.77    10668.51    225.01 o 
  14   6   0     8396.93     8627.32    214.26 o 
  16   6   0     4852.53     4883.21    305.11 o 
  18   6   0     2020.15     1703.78    293.08 o 
  20   6   0      174.73        0.00    218.57 o 
   1   7   0    37462.55    35871.26    412.51 o 
   3   7   0     7190.92     6937.37    151.80 o 
   5   7   0    15359.22    14686.43    283.30 o 
   7   7   0    39826.90    38703.93    555.63 o 
   9   7   0    29928.12    29596.33    394.99 o 
  11   7   0    41605.77    41381.38    488.86 o 
  13   7   0    28709.91    27848.13    443.75 o 
  15   7   0    17956.08    18879.70    448.11 o 
  17   7   0     3865.18     4108.94    246.11 o 
  19   7   0        2.77       74.24    155.67 o 
   0   8   0     1409.64     1109.84    105.59 o 
   2   8   0      366.03      255.86     45.64 o 
   4   8   0     8492.77     9399.26    206.03 o 
   6   8   0     3338.69     3108.49    188.73 o 
   8   8   0     1531.47     1650.60    149.71 o 
  10   8   0      535.95      669.86    100.12 o 
  12   8   0      899.24      791.05    111.50 o 
  14   8   0     5488.29     5085.86    349.80 o 
  16   8   0      683.01     1105.53    255.54 o 
  18   8   0      341.88       97.34    161.17 o 
   1   9   0    62459.07    62670.25    722.40 o 
   3   9   0    44876.05    45049.36    600.56 o 
   5   9   0     6991.30     6986.54    186.12 o 
   7   9   0     2556.34     2606.80    157.34 o 
   9   9   0      607.95      417.24     88.45 o 
  11   9   0      108.33      109.99    102.88 o 
  13   9   0     2616.63     2386.58    177.04 o 
  15   9   0       29.23        0.00     97.16 o 
  17   9   0      223.68      256.40    199.68 o 
   0  10   0    27305.01    26332.85    609.41 o 
   2  10   0    36359.11    36603.18    493.96 o 
   4  10   0    21541.63    21515.98    474.94 o 
   6  10   0    21793.89    22701.40    630.54 o 
   8  10   0     1792.19     1736.85    143.49 o 
  10  10   0     3268.75     3312.23    322.40 o 
  12  10   0      623.47      639.61    138.67 o 
  14  10   0      682.56      471.20    194.82 o 
  16  10   0      638.99      425.96    218.84 o 
   1  11   0      827.51      836.73    105.99 o 
   3  11   0     4949.11     5286.31    169.04 o 
   5  11   0    31375.73    32440.12    581.94 o 
   7  11   0    19409.33    19963.82    723.84 o 
   9  11   0    15885.26    16453.70    458.44 o 
  11  11   0     7708.84     7703.01    328.26 o 
  13  11   0     8449.96     8047.99    361.06 o 
  15  11   0     7664.96     7823.44    327.29 o 
   0  12   0     9470.89     9175.88    384.79 o 
   2  12   0      975.57     1371.54    124.96 o 
   4  12   0      949.05      685.76    117.46 o 
   6  12   0     8152.52     8810.10    320.93 o 
   8  12   0    20004.29    20379.09    788.28 o 
  10  12   0    16266.02    16228.72    630.34 o 
  12  12   0    10073.88    10849.53    637.52 o 
  14  12   0     9450.97     9624.94    553.99 o 
   1  13   0     6074.79     6414.29    238.07 o 
   3  13   0     2733.67     3083.45    214.13 o 
   5  13   0     5319.43     5764.25    422.56 o 
   7  13   0       46.11       26.41    116.27 o 
   9  13   0      236.02      185.75    125.83 o 
  11  13   0       12.38        0.00     98.44 o 
  13  13   0        0.34        0.00    114.33 o 
   0  14   0    29570.86    29541.13    808.35 o 
   2  14   0    19460.65    19632.23    508.65 o 
   4  14   0     2379.69     2767.55    220.64 o 
   6  14   0      106.89      151.32    129.03 o 
   8  14   0       70.33      146.31    111.82 o 
  10  14   0     1874.24     1950.57    217.38 o 
   1  15   0     1148.18     1157.84    223.18 o 
   3  15   0     3668.13     3808.16    257.42 o 
   5  15   0     1814.76     1788.29    196.19 o 
   7  15   0     2054.60     1990.49    389.07 o 
   9  15   0     1498.32     1623.77    345.89 o 
   0  16   0      196.35        0.00    165.68 o 
   2  16   0       89.12      110.75    105.04 o 
   4  16   0      822.84     1054.51    166.79 o 
 -17   1   1    26753.26    27444.44    574.51 o 
 -15   1   1    20884.88    21490.90    353.19 o 
 -13   1   1    19510.50    19470.34    288.48 o 
 -11   1   1    13593.83    13622.66    191.66 o 
  -9   1   1      399.54      526.52     61.93 o 
  -7   1   1     2000.54     2293.29     88.89 o 
  -5   1   1     8271.98     7401.23    179.78 o 
  -3   1   1   207515.92   200005.98   3123.36 o 
   1   1   1    18818.35    18952.06    314.20 o 
   3   1   1      436.11      500.51     51.37 o 
   5   1   1    64582.93    62876.57   1291.33 o 
   7   1   1    79524.01    78301.52    867.69 o 
   9   1   1    47870.79    47910.75    446.45 o 
  11   1   1     1836.91     1948.33     74.32 o 
  13   1   1      325.93      249.25     64.19 o 
  15   1   1      569.56      758.99    175.32 o 
 -18   2   1       69.86       29.05    100.18 o 
 -16   2   1    11603.87    11505.28    343.27 o 
 -14   2   1     5513.60     5571.12    173.91 o 
 -12   2   1      304.44      236.88     42.45 o 
 -10   2   1     2090.67     2208.10     84.29 o 
  -8   2   1     5165.48     5873.11    116.17 o 
  -6   2   1     4985.01     5243.47    170.97 o 
  -4   2   1     8848.84     7847.96    174.99 o 
  -2   2   1     8115.10     7842.69    166.40 o 
   0   2   1    76155.31    75402.78   1145.61 o 
   2   2   1       85.26        0.00     95.12 o 
   4   2   1     7905.29     8151.55    189.61 o 
   6   2   1     6918.88     7116.10    137.01 o 
   8   2   1       59.58       15.80     37.61 o 
  10   2   1       62.90       60.98     33.42 o 
  12   2   1       74.85      120.54     52.01 o 
  14   2   1       41.04        0.00     58.59 o 
  16   2   1      264.50      284.95    199.68 o 
 -19   3   1        7.07       87.61    110.52 o 
 -17   3   1     5948.03     5617.68    269.70 o 
 -15   3   1    11218.38    11119.41    331.82 o 
 -13   3   1    16045.46    16446.29    287.01 o 
 -11   3   1     3341.28     3335.71    115.73 o 
  -9   3   1     7491.50     8259.27    157.25 o 
  -7   3   1     8419.14     8074.99    132.96 o 
  -5   3   1    10688.23    10022.24    153.41 o 
  -3   3   1    18662.62    17718.41    305.92 o 
  -1   3   1   104380.21   103666.83   1907.08 o 
   1   3   1    34276.30    34455.16    510.34 o 
   3   3   1    12734.86    12755.35    281.73 o 
   5   3   1    23699.88    23860.62    280.15 o 
   7   3   1    65276.19    63794.69    632.68 o 
   9   3   1    21798.43    21376.17    313.22 o 
  11   3   1     3808.43     3928.60    157.96 o 
  13   3   1      699.58      608.96     87.13 o 
  15   3   1       76.74      190.93     89.43 o 
  17   3   1       50.93       46.18    132.22 o 
 -20   4   1     1989.54     2150.58    357.18 o 
 -18   4   1     3623.41     3587.14    272.24 o 
 -16   4   1     9262.95     8361.67    388.08 o 
 -14   4   1    19594.15    19843.48    453.25 o 
 -12   4   1    11987.91    12061.14    258.03 o 
 -10   4   1     9189.97     9481.40    181.47 o 
  -8   4   1      425.99      444.34     41.65 o 
  -6   4   1    20090.47    20135.05    254.61 o 
  -4   4   1     8433.41     7964.90    163.27 o 
  -2   4   1     1798.99     1506.11     59.93 o 
   0   4   1    33325.47    34875.13    422.77 o 
   2   4   1    18129.91    18725.26    250.56 o 
   4   4   1    17521.83    18304.50    245.55 o 
   6   4   1    27410.53    25942.18    315.61 o 
   8   4   1    28489.21    27820.51    340.86 o 
  10   4   1    10373.21    10197.10    226.73 o 
  12   4   1        6.78       56.14     57.90 o 
  14   4   1      626.19      604.44     95.16 o 
  16   4   1     3084.04     2897.89    212.46 o 
  18   4   1     3192.51     2764.74    431.20 o 
 -21   5   1      671.12      529.84    242.31 o 
 -19   5   1      975.55      813.09    167.66 o 
 -17   5   1     2374.18     2484.63    361.37 o 
 -15   5   1     2032.20     2169.55    184.20 o 
 -13   5   1       68.93      123.04     62.29 o 
 -11   5   1     3810.86     3700.27    116.78 o 
  -9   5   1      356.66      340.83     42.81 o 
  -7   5   1      492.19      488.70     53.21 o 
  -5   5   1       30.33       66.44     30.11 o 
  -3   5   1    13909.85    13112.96    207.73 o 
  -1   5   1    52199.25    53039.07    688.03 o 
   1   5   1       62.08       34.63     28.85 o 
   3   5   1     3762.20     3511.03     94.87 o 
   5   5   1    35335.82    37565.13    418.46 o 
   7   5   1     4847.35     4300.84    134.55 o 
   9   5   1      805.47      835.51     89.79 o 
  11   5   1     1054.96      920.61     97.75 o 
  13   5   1      185.22      106.28     76.64 o 
  15   5   1     1038.89      918.59    154.62 o 
  17   5   1     1439.04      998.92    201.47 o 
  19   5   1      640.51      872.65    308.69 o 
 -20   6   1      250.21       43.56    130.13 o 
 -18   6   1     8140.78     8364.12    253.77 o 
 -16   6   1    21227.10    22201.20    429.43 o 
 -14   6   1    19766.43    19681.85    353.91 o 
 -12   6   1     2568.29     2497.95    116.41 o 
 -10   6   1      634.84      585.82    113.52 o 
  -8   6   1     1131.95     1294.25     83.91 o 
  -6   6   1     4894.58     4778.63    127.00 o 
  -4   6   1    48316.45    50553.27    580.35 o 
  -2   6   1   159683.83   159287.78   1323.73 o 
   0   6   1   110395.93   113734.26    975.55 o 
   2   6   1     3918.87     4599.93    105.94 o 
   4   6   1    26858.78    27350.61    327.11 o 
   6   6   1    59811.03    57779.53    611.12 o 
   8   6   1    33167.16    34643.92    479.18 o 
  10   6   1     6441.81     6100.72    159.77 o 
  12   6   1     2864.29     2825.75    243.03 o 
  14   6   1      157.76      116.13     83.87 o 
  16   6   1        3.15        0.00    174.58 o 
  18   6   1     2421.40     3032.96    472.21 o 
 -19   7   1      379.20      272.53    149.28 o 
 -17   7   1      429.84      328.11    131.15 o 
 -15   7   1      316.63      313.23    119.30 o 
 -13   7   1      422.78      374.24     90.22 o 
 -11   7   1       75.89        0.00     53.88 o 
  -9   7   1      436.12      420.99     71.03 o 
  -7   7   1     8275.47     8124.19    161.21 o 
  -5   7   1     1368.50     1268.46     73.19 o 
  -3   7   1      171.51      207.51     40.41 o 
  -1   7   1    11020.38    12868.40    184.36 o 
   1   7   1      487.78      451.25     39.44 o 
   3   7   1     1338.19     1619.04     73.99 o 
   5   7   1      466.80      511.96     49.31 o 
   7   7   1     5586.99     4930.20    175.85 o 
   9   7   1     1317.46     1353.25     94.60 o 
  11   7   1      560.37      499.37     67.12 o 
  13   7   1       63.82        0.00     57.42 o 
  15   7   1     1266.24      985.38    112.81 o 
  17   7   1      560.29      430.36    107.34 o 
  19   7   1      119.10      234.72    209.39 o 
 -18   8   1     1858.30     1677.34    220.47 o 
 -16   8   1     6662.79     6494.55    560.36 o 
 -14   8   1    14454.50    13687.88    334.61 o 
 -12   8   1      665.35      774.97    113.79 o 
 -10   8   1      136.72       71.16     60.10 o 
  -8   8   1     4628.02     4521.55    254.64 o 
  -6   8   1    24733.57    24668.82    358.53 o 
  -4   8   1    31667.44    32400.95    488.41 o 
  -2   8   1    27739.55    25015.36    328.11 o 
   0   8   1    17952.45    17850.13    261.75 o 
   2   8   1    10111.94    11304.59    175.37 o 
   4   8   1     7671.09     8286.99    149.34 o 
   6   8   1    30296.70    30189.40    425.07 o 
   8   8   1    37494.05    37462.30    516.25 o 
  10   8   1    30004.35    29801.64    455.25 o 
  12   8   1     1967.11     1777.01    110.93 o 
  14   8   1      482.60      527.07     88.05 o 
  16   8   1     1154.57     1023.93    112.22 o 
  18   8   1      601.16      427.14    103.87 o 
 -17   9   1     1224.70      709.53    427.42 o 
 -15   9   1     1043.74      920.68    142.16 o 
 -13   9   1     2711.29     2638.53    169.35 o 
 -11   9   1     7146.58     7035.27    264.45 o 
  -9   9   1     1237.94     1151.13    109.02 o 
  -7   9   1      131.81       37.32     49.33 o 
  -5   9   1     2555.91     2600.25    122.35 o 
  -3   9   1     1952.53     1769.93    102.68 o 
  -1   9   1     3152.49     3123.09    110.54 o 
   1   9   1       48.67       61.11     37.20 o 
   3   9   1      166.04      190.79     53.24 o 
   5   9   1      113.61      143.51     62.54 o 
   7   9   1     1142.67     1136.71    117.81 o 
   9   9   1      422.52      424.85     58.45 o 
  11   9   1     1394.32     1222.45    158.28 o 
  13   9   1       38.46       37.16     54.77 o 
  15   9   1       52.21      110.34    114.82 o 
  17   9   1      281.22      341.58    240.15 o 
 -16  10   1     2309.59     2065.30    279.55 o 
 -14  10   1     1719.42     1719.77    170.03 o 
 -12  10   1      501.59      356.08    114.53 o 
 -10  10   1      592.42      448.98    158.74 o 
  -8  10   1      820.21      704.23    103.50 o 
  -6  10   1     7400.35     7116.57    257.07 o 
  -4  10   1    12729.13    13154.28    271.61 o 
  -2  10   1    21679.31    20927.78    349.75 o 
   0  10   1    22024.33    21382.06    380.12 o 
   2  10   1     4180.98     4052.46    143.22 o 
   4  10   1     3622.51     3558.88    174.13 o 
   6  10   1    38071.68    36604.00    633.48 o 
   8  10   1     4754.98     5486.05    233.58 o 
  10  10   1     3889.91     4101.21    247.82 o 
  12  10   1      852.84      582.05    132.16 o 
  14  10   1       16.91        0.00     86.45 o 
  16  10   1      678.53      676.90    165.50 o 
 -15  11   1     3407.03     3666.57    356.89 o 
 -13  11   1     3996.08     3791.18    268.31 o 
 -11  11   1      466.85      415.88    120.38 o 
  -9  11   1     5636.61     5439.83    271.39 o 
  -7  11   1     6355.96     6970.29    279.81 o 
  -5  11   1     1510.04     1492.23    126.07 o 
  -3  11   1    10696.70    11779.12    249.54 o 
  -1  11   1    12545.52    12023.41    258.48 o 
   1  11   1     6896.34     6813.91    184.54 o 
   3  11   1       34.18        0.00     44.88 o 
   5  11   1     5463.33     5194.03    219.85 o 
   7  11   1    19004.22    19449.87    493.57 o 
   9  11   1    12059.65    13060.66    409.36 o 
  11  11   1      485.87      370.11    121.86 o 
  13  11   1      213.63      273.51    101.80 o 
  15  11   1        6.47        4.75    103.29 o 
 -14  12   1      158.61      141.32    120.38 o 
 -12  12   1      515.96      583.30    134.99 o 
 -10  12   1     3753.02     3697.68    428.96 o 
  -8  12   1     1925.10     2150.77    279.55 o 
  -6  12   1      178.49      102.33     81.31 o 
  -4  12   1     5159.96     5496.15    220.04 o 
  -2  12   1    11123.03    11389.06    349.15 o 
   0  12   1     5336.15     4871.09    203.86 o 
   2  12   1      102.57      165.23     73.25 o 
   4  12   1     4007.67     3699.22    340.58 o 
   6  12   1     6471.78     6588.79    329.31 o 
   8  12   1     3341.10     3373.60    237.88 o 
  10  12   1     2244.57     2313.63    392.43 o 
  12  12   1      986.61     1294.82    184.37 o 
  14  12   1      438.61      194.59    114.39 o 
 -13  13   1     1920.71     2014.38    225.25 o 
 -11  13   1      237.29      166.59    120.34 o 
  -9  13   1       90.64      133.39    105.08 o 
  -7  13   1     1664.91     1213.61    153.07 o 
  -5  13   1     7521.34     7557.39    308.29 o 
  -3  13   1    30947.74    31050.59    570.05 o 
  -1  13   1    27165.88    26260.24    508.92 o 
   1  13   1     1915.80     2027.22    206.19 o 
   3  13   1     1795.48     1541.19    205.66 o 
   5  13   1     6334.58     6697.43    356.53 o 
   7  13   1     9144.41     9070.94    609.45 o 
   9  13   1     6387.54     6573.89    333.68 o 
  11  13   1     4815.23     5128.38    318.08 o 
  13  13   1     2138.10     2035.19    230.56 o 
 -12  14   1      682.24      721.84    158.27 o 
 -10  14   1        0.19        0.00    103.23 o 
  -8  14   1      586.26      524.23    241.86 o 
  -6  14   1       62.85       77.93    101.34 o 
  -4  14   1        2.26        0.00     85.02 o 
  -2  14   1      539.78      508.99    101.87 o 
   0  14   1      581.27      726.34    111.78 o 
   2  14   1     1692.37     1420.13    165.30 o 
   4  14   1       20.71       65.24     95.75 o 
   6  14   1     1297.30     1239.45    168.89 o 
   8  14   1     1709.28     1414.48    258.47 o 
  10  14   1      171.99      150.70    125.59 o 
  -9  15   1      681.10      860.93    163.92 o 
  -7  15   1     4532.77     4763.22    554.97 o 
  -5  15   1     5370.74     5379.33    302.77 o 
  -3  15   1     3871.46     3888.22    258.10 o 
  -1  15   1     5961.71     5952.78    369.79 o 
   1  15   1     4429.17     4558.29    366.65 o 
   3  15   1       28.13       23.72     98.86 o 
   5  15   1     4225.58     4635.54    289.60 o 
   7  15   1    13069.67    13555.46    622.16 o 
  -6  16   1     1380.44     1487.67    197.34 o 
  -4  16   1      624.75      915.40    193.70 o 
  -2  16   1      102.57      149.81    142.41 o 
   0  16   1      282.38      179.69    116.28 o 
   2  16   1      390.02      250.90    121.16 o 
   4  16   1      383.78      330.31    133.86 o 
 -18   0   2    19281.91    20045.25    719.79 o 
 -16   0   2    40307.55    40111.18    712.24 o 
 -14   0   2    17622.93    17867.66    399.29 o 
 -12   0   2     5605.86     6239.19    205.88 o 
 -10   0   2      582.54      738.80    105.86 o 
  -8   0   2     4772.98     5064.49    167.47 o 
  -6   0   2     3105.68     3490.00    136.31 o 
  -4   0   2     2393.86     2564.38    129.79 o 
   0   0   2   135728.81   140578.78   2551.23 o 
   2   0   2   145969.73   147517.78   2714.75 o 
   4   0   2   483736.56   454787.63  13340.71 o 
   6   0   2   325314.25   311434.75   4345.99 o 
   8   0   2   122436.35   118310.25   1503.38 o 
  10   0   2    31590.34    31726.10    488.13 o 
  12   0   2     1229.10     1244.25    119.40 o 
 -19   1   2     9511.35     9837.70    665.96 o 
 -17   1   2     4702.67     4780.84    200.61 o 
 -15   1   2     6132.39     6314.71    183.50 o 
 -13   1   2     1459.69     1535.84     92.20 o 
 -11   1   2     5220.86     5303.94    171.34 o 
  -9   1   2    22420.48    22429.81    268.90 o 
  -7   1   2    10998.61    11741.81    184.09 o 
  -5   1   2    41433.66    41613.33    524.28 o 
  -3   1   2    28289.18    26159.03    386.36 o 
   1   1   2    31512.14    31484.11    457.19 o 
   3   1   2    77696.27    73942.82   1025.05 o 
   5   1   2    42454.81    42382.49    567.11 o 
   7   1   2    39505.00    38753.59    447.26 o 
   9   1   2    27042.75    27954.57    323.08 o 
  11   1   2    13879.27    14168.67    202.68 o 
  13   1   2     3740.12     3463.10    160.74 o 
 -20   2   2     2155.15     2371.32    409.07 o 
 -18   2   2     2895.45     3005.17    243.12 o 
 -16   2   2     4821.53     4760.36    194.95 o 
 -14   2   2     2082.18     2009.54    105.49 o 
 -12   2   2    26182.72    27321.97    370.67 o 
 -10   2   2    76372.60    76628.71    754.05 o 
  -8   2   2   106467.86   105722.19    970.25 o 
  -6   2   2    40540.56    39599.10    437.75 o 
  -4   2   2    64598.88    59579.21    829.94 o 
  -2   2   2    83740.18    81849.49   2157.61 o 
   0   2   2    15788.23    16215.71    255.07 o 
   2   2   2      533.43      652.05     55.15 o 
   4   2   2    54870.01    53467.50    593.83 o 
   6   2   2    93863.00    95341.47    942.91 o 
   8   2   2    32590.06    33971.38    389.00 o 
  10   2   2    10234.64    10170.42    191.48 o 
  12   2   2    16058.24    16534.38    369.36 o 
  14   2   2    17736.01    17630.00    597.97 o 
 -19   3   2       46.56        0.00     93.99 o 
 -17   3   2     1295.23     1287.84    151.42 o 
 -15   3   2      344.35      454.51     83.68 o 
 -13   3   2     2661.55     2854.79    114.50 o 
 -11   3   2     2156.51     1945.02     85.50 o 
  -9   3   2    23126.53    23184.01    272.32 o 
  -7   3   2    39871.83    40162.92    415.15 o 
  -5   3   2    17475.57    16191.36    215.05 o 
  -3   3   2    40773.54    41556.09    968.71 o 
  -1   3   2     5088.09     4766.52    141.04 o 
   1   3   2    12819.76    12224.18    260.62 o 
   3   3   2     9225.56     9248.60    169.66 o 
   5   3   2    10953.75    11076.33    287.61 o 
   7   3   2     1029.28     1549.39     87.05 o 
   9   3   2     1718.54     1753.41     99.72 o 
  11   3   2     4651.44     4940.81    410.46 o 
  13   3   2    12282.90    12092.83    509.03 o 
  15   3   2     1427.91     1451.72    283.33 o 
 -20   4   2     1936.29     2436.86    247.93 o 
 -18   4   2    12368.59    11720.03    422.38 o 
 -16   4   2    13999.12    14599.09    398.81 o 
 -14   4   2     9950.18     9450.36    271.60 o 
 -12   4   2     5541.05     5768.73    140.40 o 
 -10   4   2     3324.55     3502.03    103.33 o 
  -8   4   2      362.39      250.25     36.20 o 
  -6   4   2     3547.80     3517.51     97.37 o 
  -4   4   2     8014.39     8656.54    131.48 o 
  -2   4   2     3813.01     4191.10    119.81 o 
   0   4   2     2357.99     2328.89     85.63 o 
   2   4   2    31601.60    31451.20    350.96 o 
   4   4   2    76732.57    78345.14    787.52 o 
   6   4   2    37491.91    34364.60    420.80 o 
   8   4   2    36143.75    36145.30    489.06 o 
  10   4   2     6973.83     6833.56    312.44 o 
  12   4   2      300.37      264.35     79.63 o 
  14   4   2       80.54        0.00     72.39 o 
  16   4   2      596.75      771.73    260.12 o 
 -21   5   2     3737.89     3740.09    312.15 o 
 -19   5   2     9821.41     9411.37    261.96 o 
 -17   5   2    18739.22    17665.63    362.23 o 
 -15   5   2    23480.66    23149.35    445.28 o 
 -13   5   2     4954.31     4584.69    186.62 o 
 -11   5   2      221.25      300.24     58.47 o 
  -9   5   2     3774.23     3512.66    100.46 o 
  -7   5   2      849.53      779.57     50.49 o 
  -5   5   2      128.40      101.72     29.43 o 
  -3   5   2      492.03      449.31     32.02 o 
  -1   5   2    58209.06    60751.56    639.03 o 
   1   5   2    59987.26    58413.61    579.12 o 
   3   5   2   144651.42   142848.61   1232.12 o 
   5   5   2   263256.75   261998.56   2208.50 o 
   7   5   2   170387.70   170618.38   1755.66 o 
   9   5   2    66741.49    66354.50    829.37 o 
  11   5   2     5168.03     5170.54    211.46 o 
  13   5   2      144.29       12.73     70.94 o 
  15   5   2        8.97        0.00     80.92 o 
  17   5   2      128.27        0.00    168.92 o 
 -20   6   2       47.39       48.66    122.16 o 
 -18   6   2       20.36        0.00     99.86 o 
 -16   6   2      662.17      554.22    136.66 o 
 -14   6   2     4930.81     5471.52    211.10 o 
 -12   6   2    19754.89    19376.19    335.45 o 
 -10   6   2    23124.11    23696.45    338.00 o 
  -8   6   2    18986.85    18584.20    289.47 o 
  -6   6   2    27815.22    27634.89    312.72 o 
  -4   6   2   113496.98   117801.87   1011.73 o 
  -2   6   2    52570.52    53560.81    523.29 o 
   0   6   2    15277.18    14577.19    195.94 o 
   2   6   2    21768.85    21851.00    259.99 o 
   4   6   2     6649.53     6700.15    136.93 o 
   6   6   2     3705.57     3569.30    112.14 o 
   8   6   2     4554.23     4369.10    204.74 o 
  10   6   2    13912.44    13426.40    305.55 o 
  12   6   2     7768.87     7334.14    261.60 o 
  14   6   2     7032.34     7111.03    338.61 o 
  16   6   2     5421.00     5800.94    362.78 o 
  18   6   2     2094.45     2331.39    436.60 o 
 -19   7   2     2877.24     3052.81    278.51 o 
 -17   7   2     7916.65     7655.66    399.96 o 
 -15   7   2      827.74      775.62    285.67 o 
 -13   7   2     2437.49     2265.47    133.46 o 
 -11   7   2    17760.01    17547.87    350.55 o 
  -9   7   2    37471.14    36597.70    481.78 o 
  -7   7   2    66381.72    68343.54    770.24 o 
  -5   7   2    82881.70    82616.83    754.81 o 
  -3   7   2    48109.22    45959.08    456.39 o 
  -1   7   2    76314.70    78862.05    713.19 o 
   1   7   2      240.57      173.92     34.09 o 
   3   7   2    22567.61    23397.24    301.03 o 
   5   7   2    23053.30    22910.73    329.63 o 
   7   7   2     3311.40     3172.83    130.93 o 
   9   7   2        4.16        0.00     47.33 o 
  11   7   2     3689.78     3726.46    148.00 o 
  13   7   2    17183.02    16380.67    341.62 o 
  15   7   2    13637.28    14341.06    454.42 o 
  17   7   2     7782.39     9087.55    752.84 o 
 -20   8   2      312.74      231.66    168.70 o 
 -18   8   2      603.98      445.41    150.89 o 
 -16   8   2      954.87      903.31    185.99 o 
 -14   8   2     3681.63     3766.61    223.46 o 
 -12   8   2     4253.38     4029.12    210.12 o 
 -10   8   2      453.78      401.03    103.35 o 
  -8   8   2     1705.28     1729.71     98.61 o 
  -6   8   2     3162.87     3175.07    118.08 o 
  -4   8   2    17441.79    17756.39    237.31 o 
  -2   8   2     7035.35     6960.16    129.20 o 
   0   8   2      102.76       63.85     30.24 o 
   2   8   2       52.07       69.75     35.24 o 
   4   8   2       32.90        0.00     39.03 o 
   6   8   2     3720.28     3484.29    171.38 o 
   8   8   2     1776.57     1972.12    114.88 o 
  10   8   2      491.97      419.80     73.66 o 
  12   8   2        3.01        0.00     56.74 o 
  14   8   2        4.37       26.53     69.40 o 
  16   8   2     1012.39     1238.67    133.04 o 
  18   8   2     1342.94     1232.76    178.58 o 
 -19   9   2     2318.87     2490.12    267.88 o 
 -17   9   2    12474.86    12409.04    572.58 o 
 -15   9   2    16668.89    16832.85    529.31 o 
 -13   9   2     4008.29     3972.50    222.93 o 
 -11   9   2      894.16      853.40    112.09 o 
  -9   9   2    12810.30    13599.74    302.26 o 
  -7   9   2     6651.08     6146.50    304.33 o 
  -5   9   2       89.09       52.48     48.07 o 
  -3   9   2     1349.99     1378.82     74.48 o 
  -1   9   2        3.50       87.71     35.57 o 
   1   9   2       21.01       81.27     33.77 o 
   3   9   2    35415.44    34391.35    430.00 o 
   5   9   2    80794.18    81703.38    961.03 o 
   7   9   2    55407.04    54991.81    712.90 o 
   9   9   2    14209.36    14024.70    329.12 o 
  11   9   2      186.16       74.75     64.47 o 
  13   9   2     1876.71     1738.39    120.27 o 
  15   9   2        3.74        0.00     68.27 o 
  17   9   2        1.64        0.00     99.43 o 
 -18  10   2     3686.83     3995.24    385.83 o 
 -16  10   2     5359.68     5127.24    340.79 o 
 -14  10   2     7998.05     8671.76    520.60 o 
 -12  10   2     2677.46     2715.31    228.00 o 
 -10  10   2      210.62      213.77     80.67 o 
  -8  10   2        2.88       33.87     53.83 o 
  -6  10   2       43.12      111.01     53.03 o 
  -4  10   2     6738.08     6654.97    174.10 o 
  -2  10   2     8646.51     8442.98    170.45 o 
   0  10   2     9459.92     9733.56    178.06 o 
   2  10   2    19350.18    19465.53    297.97 o 
   4  10   2    17552.12    17266.21    336.26 o 
   6  10   2    41486.33    41621.20    571.12 o 
   8  10   2    33710.46    33952.91    566.00 o 
  10  10   2     5234.23     5089.33    309.56 o 
  12  10   2     1160.37     1101.91     95.08 o 
  14  10   2        0.54        0.00    100.36 o 
  16  10   2      107.91      263.42    140.18 o 
 -17  11   2      280.38       66.97    156.85 o 
 -15  11   2       85.62        0.00    172.43 o 
 -13  11   2     7428.85     7188.48    339.07 o 
 -11  11   2     7237.26     7381.33    317.76 o 
  -9  11   2     7653.18     7621.58    297.09 o 
  -7  11   2    30136.46    30028.98    929.58 o 
  -5  11   2    33781.94    34209.06    571.70 o 
  -3  11   2    39071.50    39394.29    534.91 o 
  -1  11   2    29510.27    29910.81    439.47 o 
   1  11   2     6092.27     5908.64    178.88 o 
   3  11   2      242.51      220.11     66.68 o 
   5  11   2     1404.27     1283.84    221.46 o 
   7  11   2     1270.04     1205.22    178.18 o 
   9  11   2     2580.96     2729.06    216.68 o 
  11  11   2     6738.33     6634.09    329.15 o 
  13  11   2     5593.84     5565.08    276.96 o 
  15  11   2     6642.79     6845.79    573.82 o 
 -14  12   2      285.91      116.77    156.77 o 
 -12  12   2     1581.44     1464.76    245.27 o 
 -10  12   2    17281.07    17967.37    495.99 o 
  -8  12   2    13558.83    13798.16    409.32 o 
  -6  12   2    29885.45    29610.82    623.43 o 
  -4  12   2    42459.93    41310.70    671.27 o 
  -2  12   2    24019.43    24470.79    649.41 o 
   0  12   2     2752.83     2819.54    162.65 o 
   2  12   2      150.33       32.44     77.31 o 
   4  12   2      935.57      893.08    164.36 o 
   6  12   2     4261.89     4079.15    246.25 o 
   8  12   2      458.70      338.57    108.47 o 
  10  12   2     1219.45     1208.62    170.98 o 
  12  12   2     3089.66     3410.73    270.63 o 
  14  12   2     5087.79     5378.64    291.88 o 
 -13  13   2     1633.61     1537.47    195.58 o 
 -11  13   2        2.14      109.71    104.08 o 
  -9  13   2      238.25      269.86    109.72 o 
  -7  13   2      290.52       26.67     89.76 o 
  -5  13   2      908.62      917.88    133.13 o 
  -3  13   2      661.68      724.84    107.23 o 
  -1  13   2      408.69      275.87     83.68 o 
   1  13   2      402.48      343.97    102.98 o 
   3  13   2     1139.14     1129.07    146.63 o 
   5  13   2     7725.36     8005.65    482.83 o 
   7  13   2     7110.23     7641.70    336.84 o 
   9  13   2     2245.94     2198.91    218.33 o 
  11  13   2        9.11       41.64    113.94 o 
 -12  14   2        5.63        0.00    101.83 o 
 -10  14   2     2341.00     2596.63    232.82 o 
  -8  14   2     4242.71     4688.94    616.23 o 
  -6  14   2     2712.93     2879.71    225.51 o 
  -4  14   2     1368.35     1384.10    164.91 o 
  -2  14   2      364.71      350.64     94.05 o 
   0  14   2      507.01      398.55    110.65 o 
   2  14   2     6733.34     6526.51    300.12 o 
   4  14   2    17172.05    17442.89    492.76 o 
   6  14   2    22163.84    21225.54    570.33 o 
   8  14   2    12201.05    12139.38    436.01 o 
  10  14   2     1965.85     2019.55    221.65 o 
  -9  15   2     1807.52     1714.26    232.97 o 
  -7  15   2     2479.17     2328.74    222.42 o 
  -5  15   2      958.44      666.92    141.27 o 
  -3  15   2     2008.92     1713.87    184.26 o 
  -1  15   2     2942.04     3197.14    236.03 o 
   1  15   2     2661.81     2384.26    215.32 o 
   3  15   2      934.88     1012.20    165.82 o 
   5  15   2      586.15      467.98    134.40 o 
   7  15   2     1033.89     1212.66    339.88 o 
  -6  16   2    10856.95    11633.92    427.96 o 
  -4  16   2    13098.28    13004.39    443.23 o 
  -2  16   2     8783.75     9546.02    436.00 o 
   0  16   2     4269.62     3915.68    270.27 o 
   2  16   2     1728.14     1571.78    194.68 o 
   4  16   2       43.30      126.86    114.65 o 
 -19   1   3     3593.99     3157.54    362.80 o 
 -17   1   3      800.98      961.00     92.51 o 
 -15   1   3      346.83      397.79     63.89 o 
 -13   1   3    30512.22    30374.07    415.81 o 
 -11   1   3    89792.27    91173.61    918.54 o 
  -9   1   3    87828.85    85613.41    856.05 o 
  -7   1   3    42097.18    41504.19    421.57 o 
  -5   1   3    67914.20    69415.43    725.69 o 
  -3   1   3      142.61      184.03     53.97 o 
  -1   1   3    69301.17    71302.71   1342.73 o 
   1   1   3    35746.12    34981.56    520.64 o 
   3   1   3    68931.79    68782.91    736.59 o 
   5   1   3    51007.38    52400.77    607.67 o 
   7   1   3     7204.65     6457.49    214.99 o 
   9   1   3     2484.28     2404.55     97.61 o 
  11   1   3     8186.72     8267.12    212.30 o 
  13   1   3    34977.66    36696.14   1193.22 o 
 -20   2   3       45.30        0.00    115.07 o 
 -18   2   3      353.36      253.78    117.84 o 
 -16   2   3      620.75      641.56     77.63 o 
 -14   2   3     1861.38     1972.10    113.04 o 
 -12   2   3     4033.18     3993.20    134.46 o 
 -10   2   3     8976.24     9227.04    169.49 o 
  -8   2   3    15255.11    14430.84    202.58 o 
  -6   2   3     9641.83     9529.87    149.10 o 
  -4   2   3    13586.59    13991.89    274.30 o 
   0   2   3    10291.25    10439.92    190.50 o 
   2   2   3     5211.36     4934.24    112.27 o 
   4   2   3      836.26      901.61     57.93 o 
   6   2   3    10926.25    11531.03    202.26 o 
   8   2   3      857.87      942.17     65.54 o 
  10   2   3      398.02      341.46     55.90 o 
  12   2   3     4205.85     4603.58    201.07 o 
  14   2   3      242.69      148.41    165.68 o 
 -21   3   3      101.83        0.00    121.86 o 
 -19   3   3     1931.70     1871.49    209.39 o 
 -17   3   3     4962.83     4916.51    283.54 o 
 -15   3   3      508.26      367.12     69.13 o 
 -13   3   3     6395.60     6053.56    166.16 o 
 -11   3   3    63691.43    64946.06    577.46 o 
  -9   3   3    42305.54    41326.84    413.41 o 
  -7   3   3     1412.17     1461.35     77.96 o 
  -5   3   3     8124.52     8725.75    155.38 o 
  -3   3   3    25402.35    24311.72    675.67 o 
  -1   3   3     1813.70     2178.44    120.89 o 
   1   3   3       86.01        0.00     31.32 o 
   3   3   3    52083.29    49763.08    654.06 o 
   5   3   3   129184.27   134829.16   1106.24 o 
   7   3   3     9409.90     8777.69    172.20 o 
   9   3   3    11579.43    12347.86    226.16 o 
  11   3   3    19654.18    19769.04    414.13 o 
  13   3   3     8756.06     8568.29    321.00 o 
  15   3   3      203.30      133.84    160.28 o 
 -22   4   3      548.70      325.41    152.71 o 
 -20   4   3      298.32      219.23    126.08 o 
 -18   4   3     1022.17      695.77    141.64 o 
 -16   4   3      983.09     1149.75    141.10 o 
 -14   4   3     4344.70     4412.67    158.45 o 
 -12   4   3    31904.00    30729.28    381.68 o 
 -10   4   3    68821.73    68716.74    566.48 o 
  -8   4   3    67753.95    67211.65    647.69 o 
  -6   4   3     2712.19     2653.18     72.26 o 
  -4   4   3      461.18      373.54     49.52 o 
  -2   4   3    12241.63    12811.30    495.42 o 
   0   4   3      996.29     1159.32     67.01 o 
   2   4   3    34480.00    33404.41    402.01 o 
   4   4   3    39829.90    41262.54    467.04 o 
   6   4   3    22504.63    22083.43    285.27 o 
   8   4   3      730.94      878.89     70.62 o 
  10   4   3    15320.32    14439.46    341.29 o 
  12   4   3    10792.35    10472.59    305.14 o 
  14   4   3     3420.43     3577.86    280.33 o 
 -21   5   3     2877.09     2637.10    271.30 o 
 -19   5   3      905.09      850.19    214.51 o 
 -17   5   3     1605.81     1722.22    249.67 o 
 -15   5   3       72.17       85.48     76.89 o 
 -13   5   3       46.71       86.91     49.11 o 
 -11   5   3       97.00      152.21     39.76 o 
  -9   5   3     7389.19     7635.66    148.69 o 
  -7   5   3     2007.73     2236.16     72.21 o 
  -5   5   3    13347.38    13353.89    198.38 o 
  -3   5   3      544.40      555.43     42.84 o 
  -1   5   3    12845.76    12193.37    194.19 o 
   1   5   3    12052.60    12769.90    174.16 o 
   3   5   3     6057.63     5185.21    116.54 o 
   5   5   3       86.04      114.17     36.42 o 
   7   5   3     2377.01     2414.54    139.82 o 
   9   5   3      252.73      321.58     83.83 o 
  11   5   3     1718.30     1894.73    153.01 o 
  13   5   3     4307.49     4858.67    287.12 o 
  15   5   3     5804.09     6025.79    370.32 o 
 -20   6   3     1396.81     2420.61    366.81 o 
 -18   6   3     1935.82     2393.45    237.06 o 
 -16   6   3       14.72       91.43     95.18 o 
 -14   6   3     4802.64     4535.18    227.07 o 
 -12   6   3    27011.21    27434.52    376.66 o 
 -10   6   3    36481.21    35655.89    405.38 o 
  -8   6   3    52091.07    53297.24    502.22 o 
  -6   6   3    25002.29    24446.25    283.70 o 
  -4   6   3      480.70      668.79     51.64 o 
  -2   6   3    21979.72    22826.77    263.76 o 
   0   6   3    46831.86    49092.59    497.87 o 
   2   6   3    65827.89    63840.95    611.29 o 
   4   6   3    15956.65    16017.04    337.54 o 
   6   6   3    11144.71    11201.53    215.74 o 
   8   6   3     2917.42     2594.73    156.02 o 
  10   6   3     6131.33     6018.72    229.67 o 
  12   6   3    16364.74    17053.10    548.69 o 
  14   6   3    11608.14    12492.01    370.75 o 
  16   6   3     3254.87     3430.83    354.30 o 
 -21   7   3        0.38        0.00    119.91 o 
 -19   7   3       46.20       33.62    119.32 o 
 -17   7   3     2564.21     2526.71    241.39 o 
 -15   7   3     4337.73     4002.94    342.73 o 
 -13   7   3      296.72      187.09     65.08 o 
 -11   7   3     1083.06     1050.57     86.42 o 
  -9   7   3       16.91       36.02     36.85 o 
  -7   7   3     6563.40     6333.31    131.13 o 
  -5   7   3    11889.02    12202.63    179.22 o 
  -3   7   3    14814.31    16199.75    183.06 o 
  -1   7   3     1345.90     1575.49     58.03 o 
   1   7   3      429.95      373.73     41.85 o 
   3   7   3     4956.90     4856.52    193.16 o 
   5   7   3     2262.21     2091.98    100.74 o 
   7   7   3      560.15      545.74     71.96 o 
   9   7   3     4845.67     4657.01    170.62 o 
  11   7   3     2663.07     2522.21    256.81 o 
  13   7   3      418.96      479.21    113.44 o 
  15   7   3       60.75      218.64    138.90 o 
  17   7   3       35.85      128.98    240.15 o 
 -20   8   3     3562.32     3637.00    315.40 o 
 -18   8   3     7384.43     7391.99    392.41 o 
 -16   8   3     3407.40     3996.63    285.65 o 
 -14   8   3     5342.38     5109.17    289.46 o 
 -12   8   3    15827.35    15233.42    823.02 o 
 -10   8   3    29985.38    29518.15    531.61 o 
  -8   8   3    22209.12    22092.82    393.64 o 
  -6   8   3       48.87      143.30     39.14 o 
  -4   8   3      146.32       60.48     30.72 o 
  -2   8   3     1256.24      963.32     52.59 o 
   0   8   3     6306.01     6765.75    172.72 o 
   2   8   3    44775.26    43465.43    478.10 o 
   4   8   3    54919.06    54823.37    688.59 o 
   6   8   3    26921.84    26068.32    412.58 o 
   8   8   3     3004.35     2908.97    176.78 o 
  10   8   3    18988.22    18381.98    324.84 o 
  12   8   3    17655.85    17764.24    392.54 o 
  14   8   3     7851.02     7768.21    305.86 o 
  16   8   3     1105.64     1207.31    154.98 o 
 -19   9   3        3.96        0.00    114.25 o 
 -17   9   3        4.61        0.00    136.47 o 
 -15   9   3      276.57      266.38    116.17 o 
 -13   9   3       68.45       22.41     78.21 o 
 -11   9   3     8760.34     9116.94    282.83 o 
  -9   9   3     2990.87     3223.23    135.91 o 
  -7   9   3     1592.84     1730.50     88.77 o 
  -5   9   3     1752.73     1572.03     80.78 o 
  -3   9   3       16.24       14.42     29.09 o 
  -1   9   3       26.93       42.92     32.21 o 
   1   9   3      951.27      900.71     60.33 o 
   3   9   3       79.27       83.74     46.31 o 
   5   9   3      721.51      822.46    105.99 o 
   7   9   3      787.33      896.83    126.06 o 
   9   9   3        5.56       12.68     56.51 o 
  11   9   3      291.95      379.99     78.86 o 
  13   9   3      731.73      477.83     98.86 o 
  15   9   3      128.35       75.51    172.22 o 
 -18  10   3     3515.90     3104.09    289.29 o 
 -16  10   3     1207.01     1213.07    257.56 o 
 -14  10   3      202.08      304.65    121.93 o 
 -12  10   3      276.10      344.57     97.11 o 
 -10  10   3    14749.85    15454.39    379.45 o 
  -8  10   3     4867.28     5007.23    214.12 o 
  -6  10   3      471.10      544.72     61.05 o 
  -4  10   3     2769.55     2810.99    104.78 o 
  -2  10   3     4768.86     4762.64    128.59 o 
   0  10   3     9734.58    10043.71    199.24 o 
   2  10   3    13934.60    14282.95    273.05 o 
   4  10   3     1618.45     1542.70    135.81 o 
   6  10   3     1131.38     1042.03     97.21 o 
   8  10   3      259.37      245.71     84.98 o 
  10  10   3     3212.12     3614.81    178.75 o 
  12  10   3     7739.93     7536.33    227.58 o 
  14  10   3     4631.04     5011.06    219.99 o 
 -17  11   3      198.29       56.73    122.66 o 
 -15  11   3      214.87       88.93    111.24 o 
 -13  11   3     3421.44     3336.17    439.84 o 
 -11  11   3    11631.04    10925.52    373.74 o 
  -9  11   3    13190.66    13414.80    658.57 o 
  -7  11   3     4248.03     4148.13    187.50 o 
  -5  11   3      211.99      162.88     64.41 o 
  -3  11   3     1203.08     1179.07     78.99 o 
  -1  11   3     4704.44     5000.14    237.19 o 
   1  11   3     1479.75     1619.46    117.05 o 
   3  11   3    22734.43    22893.00    381.37 o 
   5  11   3    29112.11    28864.75    488.06 o 
   7  11   3     1733.22     1521.42    116.94 o 
   9  11   3     1306.17     1367.96    128.06 o 
  11  11   3     2935.10     3231.62    188.66 o 
  13  11   3     2533.07     2396.74    259.31 o 
 -16  12   3     1077.23     1065.77    222.47 o 
 -14  12   3       30.12        0.00    116.64 o 
 -12  12   3      755.29     1294.47    193.04 o 
 -10  12   3     1184.00     1292.33    158.51 o 
  -8  12   3      108.03       19.34     77.94 o 
  -6  12   3      105.99       15.19     68.32 o 
  -4  12   3      166.03      266.41     80.88 o 
  -2  12   3     1537.45     1700.54    138.81 o 
   0  12   3     2926.66     3154.67    140.36 o 
   2  12   3     4187.69     3721.90    152.12 o 
   4  12   3    10755.81    10528.11    340.71 o 
   6  12   3     5099.03     5283.93    177.80 o 
   8  12   3      133.72       93.04     96.59 o 
  10  12   3     1051.82      917.12    159.24 o 
  12  12   3     4176.38     4866.07    422.22 o 
 -13  13   3     1156.96     1269.85    369.14 o 
 -11  13   3     3868.42     4114.25    269.89 o 
  -9  13   3     3849.05     3873.24    251.40 o 
  -7  13   3     3015.64     2857.79    297.20 o 
  -5  13   3     1556.62     1652.94    143.10 o 
  -3  13   3     2335.99     2190.44    158.97 o 
  -1  13   3    13093.76    12727.09    331.79 o 
   1  13   3    12333.41    12129.73    374.34 o 
   3  13   3    11503.22    11300.71    753.92 o 
   5  13   3     2975.52     3323.61    237.78 o 
   7  13   3      373.00      438.35    171.69 o 
   9  13   3     1169.95     1174.89    174.67 o 
  11  13   3     3079.66     3379.47    277.20 o 
 -12  14   3      347.73      300.44    157.57 o 
 -10  14   3     1672.87     1713.32    195.13 o 
  -8  14   3      102.72       43.06     94.72 o 
  -6  14   3      872.48      811.34    137.07 o 
  -4  14   3     1249.61     1209.48    194.27 o 
  -2  14   3      808.71      489.23    102.62 o 
   0  14   3      517.62      541.61    119.87 o 
   2  14   3       33.61        0.00     83.54 o 
   4  14   3     1543.79     1768.49    189.70 o 
   6  14   3      971.83      935.74    155.78 o 
   8  14   3      512.17      458.03    138.71 o 
  -9  15   3     5576.46     6246.96    334.27 o 
  -7  15   3     1305.16     1132.64    264.93 o 
  -5  15   3      277.52      434.33    126.26 o 
  -3  15   3     1021.63     1146.24    141.13 o 
  -1  15   3     1304.80     1208.59    161.36 o 
   1  15   3     4601.39     4695.17    278.23 o 
   3  15   3     8489.16     8912.13    534.62 o 
   5  15   3     7688.66     7967.46    363.43 o 
   7  15   3     1667.53     1357.49    195.04 o 
  -4  16   3      579.03      561.86    143.61 o 
  -2  16   3      284.08      367.07    152.37 o 
   0  16   3      191.38      121.07    111.98 o 
   2  16   3      358.84      312.90    126.02 o 
 -20   0   4     2044.80     1894.40    261.17 o 
 -18   0   4     1728.99     1371.13    154.18 o 
 -16   0   4    12440.91    13406.11    363.37 o 
 -14   0   4    24886.81    23797.30    557.59 o 
 -12   0   4    84900.78    87616.57   1376.17 o 
 -10   0   4    91356.77    87246.84   1326.87 o 
  -8   0   4   142615.36   143268.70   1785.25 o 
  -6   0   4    11928.34    11759.34    224.32 o 
  -4   0   4   561127.06   539585.44  11258.66 o 
   0   0   4       64.87        0.00     26.75 o 
   2   0   4    22826.70    23159.01    417.99 o 
   4   0   4    45637.23    45094.77    756.82 o 
   6   0   4    28069.82    29416.41    576.91 o 
   8   0   4    74432.23    73055.80   1023.72 o 
  10   0   4    75294.97    80884.02   2074.50 o 
  12   0   4   120992.29   124606.69   3061.02 o 
 -21   1   4       46.68        0.00    141.12 o 
 -19   1   4     1464.08     1035.97    124.82 o 
 -17   1   4     6242.20     6780.35    195.08 o 
 -15   1   4     7378.43     7796.70    246.38 o 
 -13   1   4     3629.23     3500.42    121.94 o 
 -11   1   4     6020.30     6323.95    162.13 o 
  -9   1   4    45527.74    43797.14    521.13 o 
  -7   1   4    42008.11    41375.15    420.59 o 
  -5   1   4   251521.89   252383.94   2603.03 o 
  -3   1   4    21853.94    22618.77    587.70 o 
  -1   1   4     2684.00     2852.83     90.44 o 
   1   1   4    57525.27    58782.27    625.75 o 
   3   1   4    59151.70    59221.02    658.26 o 
   5   1   4    45460.12    47524.09    572.88 o 
   7   1   4     4506.19     4638.39    126.29 o 
   9   1   4    13259.50    13608.32    238.09 o 
  11   1   4     9112.48    10523.43    303.62 o 
  13   1   4     4250.67     4765.85    417.17 o 
 -22   2   4     3558.05     3148.18    760.40 o 
 -20   2   4     2434.78     2865.64    475.48 o 
 -18   2   4     4334.17     4529.64    200.57 o 
 -16   2   4     1393.96     1552.65    114.01 o 
 -14   2   4     9749.21    10299.24    223.43 o 
 -12   2   4    29331.70    29358.91    429.61 o 
 -10   2   4    11344.52    10356.28    203.27 o 
  -8   2   4    15232.50    14876.77    278.65 o 
  -6   2   4    37268.89    38128.30    399.19 o 
  -4   2   4    34923.15    33291.11    630.38 o 
  -2   2   4    34170.85    33738.88    540.72 o 
   0   2   4    34053.46    32801.46    467.49 o 
   2   2   4   119388.55   121130.49   1115.19 o 
   4   2   4    56969.12    56886.46    599.51 o 
   6   2   4     3300.79     3351.38    108.11 o 
   8   2   4     6602.51     6450.05    146.74 o 
  10   2   4    21571.21    22632.61    451.64 o 
  12   2   4     6461.41     6613.80    309.24 o 
  14   2   4       92.15      148.95    139.24 o 
 -21   3   4      631.10      747.60    232.11 o 
 -19   3   4     6018.51     6104.56    334.59 o 
 -17   3   4     1805.29     1791.64    152.30 o 
 -15   3   4       30.42        0.00     51.28 o 
 -13   3   4     2923.85     2865.93    113.15 o 
 -11   3   4    10148.35    10593.71    184.77 o 
  -9   3   4     2426.58     2808.77    102.63 o 
  -7   3   4    39493.25    38059.52    444.51 o 
  -5   3   4    68509.37    70396.35    809.16 o 
  -3   3   4    30258.61    29890.82    602.80 o 
  -1   3   4    13716.09    12489.70    225.58 o 
   1   3   4    49163.06    49142.58    566.75 o 
   3   3   4     6809.86     6311.72    138.50 o 
   5   3   4    15932.00    15418.90    219.24 o 
   7   3   4      230.10      362.78     46.30 o 
   9   3   4     9088.53     9424.87    226.26 o 
  11   3   4     1861.13     1910.02    172.94 o 
  13   3   4     4788.18     4447.59    291.74 o 
  15   3   4      357.85      173.77    183.49 o 
 -22   4   4      304.92      254.61    141.36 o 
 -20   4   4      288.25      324.96    206.98 o 
 -18   4   4     1292.01     1244.52    227.70 o 
 -16   4   4     3936.23     4266.31    209.00 o 
 -14   4   4    17546.61    18092.28    312.73 o 
 -12   4   4    39024.98    39234.09    450.40 o 
 -10   4   4    29675.43    29107.61    293.14 o 
  -8   4   4    31069.61    31296.71    342.46 o 
  -6   4   4     6609.35     5892.96    134.65 o 
  -4   4   4     5857.51     5330.90    124.38 o 
  -2   4   4     1128.71     1396.72    110.17 o 
   0   4   4      117.86      153.17     30.50 o 
   2   4   4     8016.33     8366.95    133.45 o 
   4   4   4    25346.39    26178.81    311.38 o 
   6   4   4    11178.39    11383.20    190.22 o 
   8   4   4    17602.24    17630.99    323.74 o 
  10   4   4    17351.05    18695.15    406.29 o 
  12   4   4    27268.49    27991.76    743.19 o 
  14   4   4    10481.86    11702.35    469.58 o 
 -21   5   4       31.12       57.13    123.93 o 
 -19   5   4      269.05      159.86    116.35 o 
 -17   5   4     3484.38     3242.56    250.51 o 
 -15   5   4    13031.31    13450.80    366.06 o 
 -13   5   4    25364.43    25403.45    379.46 o 
 -11   5   4    83559.30    84302.43    710.50 o 
  -9   5   4    62559.44    61806.02    603.35 o 
  -7   5   4    12894.12    13088.08    152.94 o 
  -5   5   4      479.83      489.90     51.19 o 
  -3   5   4     2339.43     2338.67     87.42 o 
  -1   5   4     4287.46     4607.78     92.34 o 
   1   5   4       54.07       61.13     21.08 o 
   3   5   4     9805.18     9396.23    170.22 o 
   5   5   4    11747.88    11117.98    216.30 o 
   7   5   4    44000.88    44700.86    542.86 o 
   9   5   4    58235.91    58295.42   1367.84 o 
  11   5   4    45164.61    44841.60    754.35 o 
  13   5   4    31302.15    30962.48    830.30 o 
  15   5   4    10278.74    10565.65    471.26 o 
 -20   6   4     1112.99     1331.37    199.46 o 
 -18   6   4     1267.87     1183.96    173.82 o 
 -16   6   4     2233.80     2188.87    209.71 o 
 -14   6   4     3010.78     3424.40    268.56 o 
 -12   6   4     1431.40     1466.07     80.91 o 
 -10   6   4     1555.64     1650.89     78.60 o 
  -8   6   4     7485.27     7644.29    135.16 o 
  -6   6   4    31335.51    32108.67    359.84 o 
  -4   6   4    59942.29    57955.38    583.26 o 
  -2   6   4    54035.84    54018.55    558.19 o 
   0   6   4    30091.40    29098.10    410.17 o 
   2   6   4    20274.09    20093.65    264.73 o 
   4   6   4    44377.58    46776.85    551.46 o 
   6   6   4    33422.59    31583.99    655.94 o 
   8   6   4    12023.01    12274.83    290.96 o 
  10   6   4     3673.63     3216.10    236.26 o 
  12   6   4      348.58       80.52     94.52 o 
  14   6   4     1180.75     1422.70    360.50 o 
  16   6   4     4175.30     4974.67    372.97 o 
 -21   7   4     2046.91     1550.85    227.56 o 
 -19   7   4     1656.50     1728.04    218.29 o 
 -17   7   4        9.12        0.00     96.41 o 
 -15   7   4     4031.79     3779.85    256.15 o 
 -13   7   4     5939.90     5223.29    294.91 o 
 -11   7   4    10622.30    10587.53    204.75 o 
  -9   7   4     2245.87     2134.74    120.31 o 
  -7   7   4    10090.38    10716.65    163.05 o 
  -5   7   4    60325.61    61425.92    600.89 o 
  -3   7   4    99038.89    97660.80    931.80 o 
  -1   7   4   105421.58   103860.77   1396.78 o 
   1   7   4    42061.41    41946.20    490.94 o 
   3   7   4    20888.29    21411.54    336.52 o 
   5   7   4    15841.13    15675.82    326.22 o 
   7   7   4       36.65       43.71     50.02 o 
   9   7   4     6026.80     6315.77    209.53 o 
  11   7   4    17017.63    17203.75    423.28 o 
  13   7   4     3164.95     3346.23    496.23 o 
  15   7   4      223.23      162.10    149.39 o 
  17   7   4     2962.75     2819.79    493.26 o 
 -20   8   4     1204.32     1162.19    199.12 o 
 -18   8   4        6.37        0.00     98.46 o 
 -16   8   4     1593.17     1534.34    188.60 o 
 -14   8   4     5637.07     5873.80    452.84 o 
 -12   8   4     3675.39     3489.31    189.67 o 
 -10   8   4     2304.13     2162.67    102.66 o 
  -8   8   4       44.79       65.01     37.59 o 
  -6   8   4     2531.33     2538.81     89.51 o 
  -4   8   4    11149.15    11579.42    146.94 o 
  -2   8   4    10555.85    11055.56    149.80 o 
   0   8   4     2128.93     2035.14     70.06 o 
   2   8   4      695.23      816.88     67.63 o 
   4   8   4      605.38      449.19     66.30 o 
   6   8   4    12382.96    13071.17    275.65 o 
   8   8   4     2183.06     2181.23    134.36 o 
  10   8   4        3.71        0.00     49.28 o 
  12   8   4      310.32      135.17     91.37 o 
  14   8   4        6.53        0.00     84.83 o 
  16   8   4      404.28      399.46    121.73 o 
 -19   9   4       82.80      220.58    140.90 o 
 -17   9   4     1394.38     1917.55    345.38 o 
 -15   9   4     2555.77     2750.88    236.46 o 
 -13   9   4    23382.99    23402.69    586.38 o 
 -11   9   4    50956.14    49915.40   1189.39 o 
  -9   9   4    19297.99    18797.44    313.18 o 
  -7   9   4      113.46      105.37     43.84 o 
  -5   9   4     5619.50     5672.64    120.68 o 
  -3   9   4      879.81      894.03     56.63 o 
  -1   9   4     3019.43     3051.37    111.43 o 
   1   9   4     3151.04     2939.73     94.46 o 
   3   9   4        8.51        0.00     44.31 o 
   5   9   4      360.48      178.92     91.29 o 
   7   9   4     6871.45     6637.50    232.54 o 
   9   9   4    33325.52    33125.00    535.18 o 
  11   9   4    17014.67    16833.89    359.25 o 
  13   9   4     6376.43     6584.90    700.97 o 
  15   9   4     1705.27     1858.32    184.51 o 
 -18  10   4      232.68      175.30    130.87 o 
 -16  10   4     1446.57     1096.35    178.04 o 
 -14  10   4    17960.59    17181.10    518.50 o 
 -12  10   4    16463.26    15299.06    458.81 o 
 -10  10   4    10372.51    10656.94    306.88 o 
  -8  10   4     7851.72     7782.72    175.61 o 
  -6  10   4     1726.93     1673.27     87.34 o 
  -4  10   4     3588.61     3876.66    105.06 o 
  -2  10   4     2135.80     1912.94     80.81 o 
   0  10   4     2795.80     2639.36    124.86 o 
   2  10   4      674.64      711.23     73.32 o 
   4  10   4     2690.31     2676.60    144.65 o 
   6  10   4    25980.31    26469.05    673.81 o 
   8  10   4    11269.47    10775.21    288.53 o 
  10  10   4    13572.93    13886.61    343.17 o 
  12  10   4     8697.37     8233.03    248.06 o 
  14  10   4     3898.26     3410.68    251.47 o 
 -17  11   4      314.27      362.05    142.71 o 
 -15  11   4      136.25      125.36    116.39 o 
 -13  11   4        7.99       44.55     95.94 o 
 -11  11   4        2.40       89.09     79.63 o 
  -9  11   4      597.37      732.74    105.59 o 
  -7  11   4     5296.28     5125.19    175.62 o 
  -5  11   4    26522.35    26542.83    344.33 o 
  -3  11   4    47228.59    47678.40    545.93 o 
  -1  11   4    34087.24    34225.27    427.54 o 
   1  11   4    17930.44    17599.35    326.64 o 
   3  11   4    17148.27    17283.39    331.70 o 
   5  11   4     8277.56     8238.58    239.82 o 
   7  11   4     9867.31     9645.63    268.59 o 
   9  11   4     1287.53     1070.93    115.91 o 
  11  11   4       60.17      128.36     81.15 o 
  13  11   4        3.50       48.17     79.76 o 
 -16  12   4       20.88        0.00    107.04 o 
 -14  12   4     1185.63     1184.03    215.60 o 
 -12  12   4     2657.55     2427.01    224.73 o 
 -10  12   4        1.05       89.84     81.83 o 
  -8  12   4      251.80      258.22     84.04 o 
  -6  12   4     5789.66     5972.73    186.60 o 
  -4  12   4    32188.92    31896.32    453.86 o 
  -2  12   4    40791.65    42847.13    557.43 o 
   0  12   4    38821.33    36215.19    570.83 o 
   2  12   4    14947.85    15198.07    327.66 o 
   4  12   4     6392.16     6413.60    215.50 o 
   6  12   4     1392.79     1270.64    118.61 o 
   8  12   4       54.49       11.31     67.19 o 
  10  12   4      756.47      728.09    156.10 o 
  12  12   4     1788.41     1523.29    133.53 o 
 -13  13   4     7575.03     8055.76    440.26 o 
 -11  13   4     6562.21     6805.89    426.61 o 
  -9  13   4      600.45      786.61    134.97 o 
  -7  13   4     1173.61     1099.07    137.64 o 
  -5  13   4       10.69       15.32     70.52 o 
  -3  13   4      220.01      125.22     63.45 o 
  -1  13   4      441.76      421.34     78.47 o 
   1  13   4       72.54       93.33     64.33 o 
   3  13   4     1264.98     1383.71    119.80 o 
   5  13   4      404.64      437.31     83.13 o 
   7  13   4     1615.62     1514.35    185.40 o 
   9  13   4     4580.62     4732.87    306.90 o 
 -12  14   4     9661.47     9050.97    816.80 o 
 -10  14   4    10651.76    10214.01    712.91 o 
  -8  14   4     3671.36     3171.34    235.84 o 
  -6  14   4      362.06      353.80     99.85 o 
  -4  14   4     4598.10     4196.50    218.49 o 
  -2  14   4     5376.23     5151.16    267.53 o 
   0  14   4     1005.86     1033.64    190.64 o 
   2  14   4     1745.00     1770.80    274.28 o 
   4  14   4      720.50      551.51    130.24 o 
   6  14   4     1224.85     1039.82    169.76 o 
   8  14   4     3482.37     3112.15    383.55 o 
  -9  15   4     1409.01     1362.08    227.20 o 
  -7  15   4     1501.13     1242.02    171.43 o 
  -5  15   4     3792.76     3780.18    255.72 o 
  -3  15   4     2746.03     2794.60    255.13 o 
  -1  15   4      600.20      644.46    135.03 o 
   1  15   4     2390.82     2759.10    228.27 o 
   3  15   4     2039.34     1628.14    190.91 o 
   5  15   4     1069.52     1130.85    193.42 o 
  -4  16   4    10494.94    11732.35    490.21 o 
  -2  16   4    14041.10    13767.05    493.67 o 
   0  16   4    11820.09    12655.41    439.24 o 
 -21   1   5      392.74      395.19    122.01 o 
 -19   1   5      561.42      657.77    100.52 o 
 -17   1   5     1779.89     2264.86    136.17 o 
 -15   1   5     7661.04     7672.10    197.40 o 
 -13   1   5     6095.77     6555.72    179.19 o 
 -11   1   5      718.87      561.40     62.46 o 
  -9   1   5     1172.68     1165.58     71.09 o 
  -7   1   5   105906.34   107243.09   1078.42 o 
  -5   1   5   182413.05   185769.83   1903.13 o 
  -3   1   5   137644.17   139248.48   2230.89 o 
  -1   1   5    32624.59    33968.05    380.22 o 
   1   1   5       45.49      123.63     64.08 o 
   3   1   5     3461.68     3416.43     99.70 o 
   5   1   5    27660.81    28405.55    362.54 o 
   7   1   5    11637.86    11789.30    217.27 o 
   9   1   5    19146.27    20070.67    432.18 o 
  11   1   5    17528.88    17426.06    519.18 o 
  13   1   5     1129.71     1209.95    262.82 o 
 -22   2   5      752.00      313.62    149.67 o 
 -20   2   5      713.64      719.52    156.47 o 
 -18   2   5      181.71      209.81     76.08 o 
 -16   2   5      206.55      190.51     64.95 o 
 -14   2   5     2276.51     2363.83    109.70 o 
 -12   2   5      377.14      421.13     60.56 o 
 -10   2   5      184.61       94.28     48.47 o 
  -8   2   5     6003.02     5519.37    214.88 o 
  -6   2   5    21595.26    23004.60    339.61 o 
  -4   2   5    54279.39    54120.61    824.64 o 
  -2   2   5    20285.40    21878.58    342.78 o 
   0   2   5      977.43      991.55     55.38 o 
   2   2   5     1149.56     1447.38     91.34 o 
   4   2   5      735.51      907.76     61.74 o 
   6   2   5      450.27      431.39     52.63 o 
   8   2   5     1522.44     1497.79    176.35 o 
  10   2   5     4148.69     4300.77    206.04 o 
  12   2   5     1226.88     1660.03    274.69 o 
  14   2   5      559.43      523.48    201.30 o 
 -23   3   5      349.33      326.02    156.88 o 
 -21   3   5      340.20      345.77    134.07 o 
 -19   3   5      158.03      225.44    115.83 o 
 -17   3   5     1493.69     1561.28    126.33 o 
 -15   3   5     4231.19     4318.08    146.51 o 
 -13   3   5     7053.27     7295.36    188.56 o 
 -11   3   5     3807.92     3501.69    109.11 o 
  -9   3   5     7608.09     7362.33    165.89 o 
  -7   3   5    34732.41    32713.70    455.99 o 
  -5   3   5    69765.81    71736.03    921.68 o 
  -3   3   5    31067.61    29720.59    505.34 o 
  -1   3   5    24436.31    23490.62    373.86 o 
   1   3   5        1.98        0.40     21.28 o 
   3   3   5     2696.05     2507.54     77.17 o 
   5   3   5     7950.59     8686.30    161.87 o 
   7   3   5    13792.25    13505.67    252.26 o 
   9   3   5     7629.01     8612.47    370.73 o 
  11   3   5    10622.67    10369.89    816.52 o 
  13   3   5     1217.34     1316.80    256.88 o 
  15   3   5      425.40      493.26    232.06 o 
 -22   4   5        5.95       87.22    136.65 o 
 -20   4   5       22.85        0.00    102.61 o 
 -18   4   5       96.70      183.75    104.38 o 
 -16   4   5     1006.38      920.69     99.66 o 
 -14   4   5     9940.51    10414.61    207.99 o 
 -12   4   5     2820.30     2990.14    110.50 o 
 -10   4   5     2978.16     3377.13    106.38 o 
  -8   4   5    25092.09    23309.96    245.15 o 
  -6   4   5    45215.83    46278.59    610.27 o 
  -4   4   5    53231.55    52575.98    820.04 o 
  -2   4   5    35868.07    36980.63    542.32 o 
   0   4   5     2532.71     2634.34     88.69 o 
   2   4   5      667.82      817.22     51.01 o 
   4   4   5      964.53      950.86     67.84 o 
   6   4   5     8004.64     8152.85    175.72 o 
   8   4   5    12423.29    12413.74    360.15 o 
  10   4   5     8968.46     7942.26    344.69 o 
  12   4   5       14.82      152.19    103.20 o 
  14   4   5      134.68        0.00    147.87 o 
 -21   5   5      474.56      519.27    154.95 o 
 -19   5   5     1393.16     1206.14    243.47 o 
 -17   5   5      811.02      658.72    137.04 o 
 -15   5   5      107.69      153.78     65.31 o 
 -13   5   5     3659.69     3971.43    133.55 o 
 -11   5   5     6827.33     6813.01    156.28 o 
  -9   5   5     8098.91     8108.10    143.46 o 
  -7   5   5      128.29      246.77     55.21 o 
  -5   5   5    25436.35    25984.43    400.52 o 
  -3   5   5     4714.68     4369.63    109.78 o 
  -1   5   5        2.11       20.79     29.23 o 
   1   5   5    10835.30    11119.43    180.37 o 
   3   5   5     1592.13     1315.14     66.62 o 
   5   5   5      514.92      727.78     76.28 o 
   7   5   5      765.28      806.77     85.44 o 
   9   5   5     1218.11     1317.60    128.02 o 
  11   5   5     2871.61     2870.71    660.29 o 
  13   5   5      149.69      157.73    144.36 o 
  15   5   5      495.69      533.74    218.03 o 
 -20   6   5     1304.50     1506.56    206.78 o 
 -18   6   5     3561.98     3826.60    277.38 o 
 -16   6   5     2324.26     2294.95    303.19 o 
 -14   6   5     2455.45     2469.19    219.14 o 
 -12   6   5     4480.56     4351.23    158.28 o 
 -10   6   5     1299.59     1000.54     65.49 o 
  -8   6   5    16668.79    16022.03    250.64 o 
  -6   6   5   102704.25   104413.41   1001.83 o 
  -4   6   5   131907.92   133375.83   1296.63 o 
  -2   6   5    58690.74    58895.80    606.55 o 
   0   6   5     3235.21     3399.86     95.04 o 
   2   6   5     8480.93     8296.13    138.72 o 
   4   6   5     9410.77    10256.93    206.81 o 
   6   6   5     7302.11     6864.92    338.30 o 
   8   6   5    18579.33    18267.46    372.85 o 
  10   6   5    15627.82    14263.16   1059.11 o 
  12   6   5    10683.73    10118.55    468.17 o 
  14   6   5       10.75       40.92    119.98 o 
  16   6   5     3190.22     2747.47    413.93 o 
 -21   7   5      216.76      199.99    143.92 o 
 -19   7   5       16.41       42.04    114.23 o 
 -17   7   5     1579.50     1735.15    200.01 o 
 -15   7   5     3292.96     3260.36    273.56 o 
 -13   7   5     5559.47     5344.24    210.08 o 
 -11   7   5     1414.62     1522.41    108.41 o 
  -9   7   5      958.02     1058.93     64.81 o 
  -7   7   5        0.08       39.01     33.31 o 
  -5   7   5     1655.33     1739.88    121.60 o 
  -3   7   5     3866.27     3692.35    118.50 o 
  -1   7   5     1592.79     1696.20     69.22 o 
   1   7   5     1452.35     1639.04     62.77 o 
   3   7   5      831.62      682.55     64.93 o 
   5   7   5       71.82        0.00     45.05 o 
   7   7   5     1215.71     1321.96    138.25 o 
   9   7   5      678.10      509.78    108.86 o 
  11   7   5     1485.62     1201.10    189.63 o 
  13   7   5       18.91        0.00    112.64 o 
  15   7   5      418.52      474.31    172.72 o 
 -20   8   5      489.71     1013.31    191.43 o 
 -18   8   5     2908.43     3320.58    656.23 o 
 -16   8   5     2453.14     2535.54    227.65 o 
 -14   8   5     8407.01     7844.62    444.59 o 
 -12   8   5     9450.45     9298.42    236.92 o 
 -10   8   5      166.41      140.58     51.13 o 
  -8   8   5     9235.76     8908.85    166.87 o 
  -6   8   5    18959.82    18134.23    331.57 o 
  -4   8   5    24911.24    24003.53    363.12 o 
  -2   8   5    20860.69    21730.33    354.99 o 
   0   8   5     1012.75      883.91     50.08 o 
   2   8   5     2154.23     2158.50     99.30 o 
   4   8   5     9626.52    10420.02    239.00 o 
   6   8   5    15468.63    15194.76    342.56 o 
   8   8   5    14294.00    14058.01    329.52 o 
  10   8   5     5825.07     5676.64    253.99 o 
  12   8   5      913.89      612.66    354.30 o 
  14   8   5       25.08      135.49    133.90 o 
  16   8   5     3075.69     3137.12    345.61 o 
 -19   9   5       69.13        5.64    115.17 o 
 -17   9   5      330.16      433.29    150.37 o 
 -15   9   5     1505.86     1376.54    173.59 o 
 -13   9   5      437.13      375.87    117.47 o 
 -11   9   5        1.54       54.47     86.19 o 
  -9   9   5     2816.97     2923.92    148.77 o 
  -7   9   5     4686.85     4667.63    108.51 o 
  -5   9   5    11127.89    11467.79    316.99 o 
  -3   9   5     3743.49     3874.84    109.09 o 
  -1   9   5     2435.42     2384.41     85.89 o 
   1   9   5      219.23      266.10     44.79 o 
   3   9   5     1154.03      849.95     86.94 o 
   5   9   5     1522.88     1489.25    114.09 o 
   7   9   5     2291.43     2094.10    189.14 o 
   9   9   5     1312.25      961.30    127.94 o 
  11   9   5     1662.54     1360.81    135.48 o 
  13   9   5       50.44        7.16     91.33 o 
  15   9   5      159.68        0.00     98.66 o 
 -18  10   5     1217.57     1292.00    203.10 o 
 -16  10   5     3938.19     4265.69    297.74 o 
 -14  10   5     9709.34     9632.70    378.78 o 
 -12  10   5    16617.34    15885.54    458.72 o 
 -10  10   5      814.10      835.61     86.42 o 
  -8  10   5      823.75      898.01     70.45 o 
  -6  10   5     8560.88     8493.51    149.34 o 
  -4  10   5    10398.04    10439.79    158.48 o 
  -2  10   5     6741.97     6916.19    128.99 o 
   0  10   5      149.56       54.49     42.18 o 
   2  10   5     8127.05     8117.13    251.20 o 
   4  10   5       78.14      115.76     64.90 o 
   6  10   5     6330.24     6704.68    462.48 o 
   8  10   5     4981.15     4827.23    213.21 o 
  10  10   5     1950.73     1901.70    198.09 o 
  12  10   5     2783.42     2482.61    204.47 o 
  14  10   5        2.32        0.00     92.80 o 
 -17  11   5      653.02      334.18    147.02 o 
 -15  11   5     1004.23     1541.22    195.96 o 
 -13  11   5       95.67      109.98     96.29 o 
 -11  11   5      100.42        0.00     79.02 o 
  -9  11   5      199.37      151.34     61.06 o 
  -7  11   5     6112.72     6185.07    175.40 o 
  -5  11   5    10345.26    10526.48    240.77 o 
  -3  11   5    10367.68    10505.58    187.23 o 
  -1  11   5     3603.82     3479.55    152.45 o 
   1  11   5     1779.57     1913.86    121.26 o 
   3  11   5     3389.64     3610.51    162.89 o 
   5  11   5     9319.02     8590.20    404.98 o 
   7  11   5     4324.70     4292.21    269.83 o 
   9  11   5     4418.97     3866.42    203.27 o 
  11  11   5     1152.77      997.60    125.72 o 
  13  11   5       63.32       55.04     93.89 o 
 -16  12   5      560.06      455.69    155.42 o 
 -14  12   5       75.11      151.15    116.23 o 
 -12  12   5     2095.29     2337.48    216.35 o 
 -10  12   5     5583.67     5901.24    295.13 o 
  -8  12   5      377.12      416.03     72.24 o 
  -6  12   5     2216.10     2181.47    122.58 o 
  -4  12   5     5160.14     5193.45    166.60 o 
  -2  12   5      699.83      881.48    104.39 o 
   0  12   5     2825.85     2789.44    151.64 o 
   2  12   5     4310.52     4382.77    189.14 o 
   4  12   5      965.77     1040.38    114.32 o 
   6  12   5      416.30      294.35     85.38 o 
   8  12   5     1154.26     1258.05    194.97 o 
  10  12   5     2488.70     2206.56    183.02 o 
 -13  13   5     5766.44     5710.76    515.18 o 
 -11  13   5     2724.34     2988.99    246.96 o 
  -9  13   5      566.10      613.90    164.92 o 
  -7  13   5     5714.56     5127.32    188.47 o 
  -5  13   5    19423.00    18933.80    579.49 o 
  -3  13   5     9863.50     9737.33    263.02 o 
  -1  13   5      653.07      612.36     91.49 o 
   1  13   5      382.71      277.35     78.36 o 
   3  13   5     2624.66     2835.88    164.88 o 
   5  13   5     2431.88     2687.85    183.05 o 
   7  13   5     4324.61     4455.10    306.28 o 
   9  13   5     5597.57     5594.96    271.54 o 
 -12  14   5      374.76      208.87    173.77 o 
 -10  14   5        0.22       36.51    280.36 o 
  -8  14   5      662.21      235.58    237.73 o 
  -6  14   5      540.98      314.65     95.13 o 
  -4  14   5       52.85        0.00     74.23 o 
  -2  14   5       60.03       72.35     72.01 o 
   0  14   5      115.42       68.97     71.61 o 
   2  14   5       35.48       34.89     85.16 o 
   4  14   5      370.22      356.92     87.31 o 
   6  14   5     1002.65      976.10    114.13 o 
  -9  15   5       63.85        0.00    116.10 o 
  -7  15   5     1060.60     1294.81    411.23 o 
  -5  15   5     3136.72     3506.34    241.51 o 
  -3  15   5     2567.83     2584.35    248.33 o 
  -1  15   5      746.00      654.60    136.64 o 
   1  15   5        4.28        0.00     94.35 o 
   3  15   5     1441.94     1474.42    187.54 o 
 -22   0   6     2413.78     2480.76    315.02 o 
 -20   0   6     4684.39     4845.60    306.00 o 
 -18   0   6     1143.48     1010.84    154.25 o 
 -16   0   6       18.68        0.00    107.15 o 
 -14   0   6     2581.63     2427.52    183.35 o 
 -12   0   6     5836.44     5306.88    214.70 o 
 -10   0   6    25207.65    25237.29    602.06 o 
  -8   0   6   147792.53   144721.59   2376.44 o 
  -6   0   6   310759.25   310961.56   5139.04 o 
  -4   0   6   120360.43   117728.20   1907.09 o 
  -2   0   6    33517.66    34822.41    553.96 o 
   0   0   6     6764.91     7180.50    167.07 o 
   2   0   6     7153.06     7286.88    180.66 o 
   4   0   6        5.17       17.45     41.49 o 
   6   0   6     3057.40     3043.57    141.37 o 
   8   0   6     1357.88     1678.92    238.54 o 
  10   0   6     3471.93     2474.40    307.07 o 
  12   0   6    18000.74    19511.33    840.81 o 
 -23   1   6      113.50      159.61    226.12 o 
 -21   1   6       28.29      169.54     95.83 o 
 -19   1   6       14.28        0.00     74.41 o 
 -17   1   6     5206.66     5758.62    301.65 o 
 -15   1   6     5888.98     5636.62    189.57 o 
 -13   1   6     1818.31     1764.02    137.66 o 
 -11   1   6     4933.74     4549.21    136.66 o 
  -9   1   6    10211.67     9515.01    194.33 o 
  -7   1   6    38749.99    38495.32    522.42 o 
  -5   1   6    42833.39    41535.20    531.98 o 
  -3   1   6    33099.95    34984.05    502.79 o 
  -1   1   6    10314.78    10812.28    155.85 o 
   1   1   6    11121.59    11576.25    176.90 o 
   3   1   6    12421.20    12021.37    195.96 o 
   5   1   6    16219.10    15740.74    250.86 o 
   7   1   6     5474.79     5446.39    198.40 o 
   9   1   6    10722.50    10012.89    467.36 o 
  11   1   6    14254.41    15058.93    496.77 o 
  13   1   6     3707.67     3803.61    410.15 o 
 -22   2   6     4149.88     3968.67    312.27 o 
 -20   2   6     8554.48     9238.36    301.08 o 
 -18   2   6    12488.43    12694.88    326.48 o 
 -16   2   6     6385.43     6728.35    253.98 o 
 -14   2   6     5188.13     4820.17    171.07 o 
 -12   2   6      200.71      169.28     62.92 o 
 -10   2   6      373.51      301.40     50.13 o 
  -8   2   6     6230.92     5647.41    144.92 o 
  -6   2   6    31742.55    32400.27    560.98 o 
  -4   2   6     2806.42     2863.60    129.84 o 
  -2   2   6      955.43      849.67     58.97 o 
   0   2   6    45679.82    46526.74    467.86 o 
   2   2   6   142391.84   146729.45   1387.25 o 
   4   2   6   103686.43   106851.69   1063.30 o 
   6   2   6    16213.92    15868.11    303.06 o 
   8   2   6     8460.79     8547.01    278.78 o 
  10   2   6      524.32      649.35    107.43 o 
  12   2   6      459.08      339.99    178.09 o 
  14   2   6       20.67       97.68    181.87 o 
 -23   3   6     1341.78     1476.99    222.11 o 
 -21   3   6     3847.01     3912.60    323.72 o 
 -19   3   6     6790.25     7099.77    292.95 o 
 -17   3   6     8708.62     9240.54    283.22 o 
 -15   3   6    13278.30    13080.89    242.79 o 
 -13   3   6     6291.30     6439.22    154.90 o 
 -11   3   6      469.20      429.58     73.40 o 
  -9   3   6        0.41       68.37     33.93 o 
  -7   3   6      206.58      249.66     65.21 o 
  -5   3   6      609.70      443.63     69.31 o 
  -3   3   6     2245.91     2729.38     90.74 o 
  -1   3   6    12195.91    13158.94    260.04 o 
   1   3   6    20192.26    20039.17    259.90 o 
   3   3   6     9096.60     8276.15    162.06 o 
   5   3   6    36345.21    36956.65    679.78 o 
   7   3   6     7118.84     7193.82    278.01 o 
   9   3   6      298.75      205.23     80.48 o 
  11   3   6     4943.82     4466.58    561.53 o 
  13   3   6      619.20      275.23    178.63 o 
  15   3   6      272.15       34.54    180.25 o 
 -22   4   6      345.30      167.63    137.62 o 
 -20   4   6      187.24       83.66    117.74 o 
 -18   4   6       31.47      106.96     72.40 o 
 -16   4   6       78.05      134.37     60.63 o 
 -14   4   6      276.84      257.04     54.48 o 
 -12   4   6     6649.55     6517.55    155.94 o 
 -10   4   6    10283.08    10356.59    180.72 o 
  -8   4   6    40368.21    39031.38    760.14 o 
  -6   4   6    74083.37    71836.46   1093.70 o 
  -4   4   6    61808.42    62501.55    960.13 o 
  -2   4   6    11790.14    11126.67    204.88 o 
   0   4   6     2236.85     2548.68     88.04 o 
   2   4   6     6520.22     7770.61    149.65 o 
   4   4   6        3.18        0.00     30.25 o 
   6   4   6     1226.55     1296.33    109.31 o 
   8   4   6     1689.95     1492.22    141.08 o 
  10   4   6     1678.15     1259.95    179.71 o 
  12   4   6     1534.80     1347.30    405.29 o 
  14   4   6     4951.33     5045.40    476.53 o 
 -21   5   6      896.77      821.44    177.70 o 
 -19   5   6     1164.66     1312.40    189.11 o 
 -17   5   6        3.43        0.00     75.67 o 
 -15   5   6     1169.02     1230.35     97.21 o 
 -13   5   6     2607.93     2324.11    110.56 o 
 -11   5   6    16127.48    15318.28    242.29 o 
  -9   5   6    73366.39    74245.95    666.11 o 
  -7   5   6   104470.23   106862.98   1193.02 o 
  -5   5   6    61997.01    60269.59    727.52 o 
  -3   5   6    56985.17    59596.67    667.85 o 
  -1   5   6     6599.56     6759.92    138.54 o 
   1   5   6     7184.78     7579.63    113.75 o 
   3   5   6     1951.94     2032.49     89.50 o 
   5   5   6      987.15      951.77     75.45 o 
   7   5   6      679.47      604.50     92.85 o 
   9   5   6     2949.80     3137.72    480.85 o 
  11   5   6     7162.47     6674.02    686.46 o 
  13   5   6    12964.22    13021.55    512.88 o 
  15   5   6    14470.19    15994.83    835.41 o 
 -20   6   6     1287.44     1549.10    206.03 o 
 -18   6   6      686.79      712.55    148.96 o 
 -16   6   6      236.05      208.76     74.59 o 
 -14   6   6     1390.86     1408.97    105.33 o 
 -12   6   6     6935.71     7018.49    169.87 o 
 -10   6   6     9300.63     8422.42    163.62 o 
  -8   6   6       20.24       61.95     43.90 o 
  -6   6   6     3584.09     3562.66    126.08 o 
  -4   6   6     6110.27     6169.16    144.09 o 
  -2   6   6    14048.74    14522.58    220.81 o 
   0   6   6    56555.81    56076.73    578.16 o 
   2   6   6    57880.38    60221.27    595.48 o 
   4   6   6    32898.80    32869.69    424.48 o 
   6   6   6     7464.16     7362.78    202.74 o 
   8   6   6    13319.30    13278.34    461.10 o 
  10   6   6    11105.05    10033.65    420.11 o 
  12   6   6     4387.62     4210.18    859.16 o 
  14   6   6     1827.53     1955.81    252.54 o 
  16   6   6      202.12      101.46    208.85 o 
 -21   7   6     8545.39     9261.31    453.34 o 
 -19   7   6     9660.55     9881.69    431.13 o 
 -17   7   6     7367.91     6763.85    345.80 o 
 -15   7   6     2735.84     2653.68    163.56 o 
 -13   7   6     3411.23     3576.79    207.27 o 
 -11   7   6      889.98      837.67     77.39 o 
  -9   7   6     1312.54     1350.28     71.88 o 
  -7   7   6    12850.13    12375.54    239.80 o 
  -5   7   6    39830.02    40619.15    507.06 o 
  -3   7   6      255.92      247.46     55.19 o 
  -1   7   6    33288.76    34784.81    468.54 o 
   1   7   6    74362.27    74866.02    781.37 o 
   3   7   6    43114.52    42198.99    528.82 o 
   5   7   6    34088.34    34393.23    517.18 o 
   7   7   6    18064.76    17701.06    442.60 o 
   9   7   6     5256.81     5786.81    508.91 o 
  11   7   6     1964.47     2177.53    247.66 o 
  13   7   6        2.30        0.00    114.80 o 
  15   7   6     2740.24     2833.51    317.30 o 
 -20   8   6     2138.97     2490.16    259.01 o 
 -18   8   6      864.24      904.42    168.33 o 
 -16   8   6      379.14      394.47    121.03 o 
 -14   8   6     2107.66     2370.81    252.08 o 
 -12   8   6     3977.58     4076.22    168.57 o 
 -10   8   6     8054.30     8315.49    193.87 o 
  -8   8   6     1391.74     1483.00    114.84 o 
  -6   8   6      582.29      637.28    106.31 o 
  -4   8   6      385.51      414.57     66.22 o 
  -2   8   6     5686.35     5799.91    164.57 o 
   0   8   6    12787.19    13586.22    191.13 o 
   2   8   6     5319.26     5536.85    181.49 o 
   4   8   6      934.02      979.86     94.31 o 
   6   8   6      211.56      325.14     73.63 o 
   8   8   6     3086.85     3067.29    169.09 o 
  10   8   6     4519.48     3667.62    301.47 o 
  12   8   6      475.43      140.54    136.35 o 
  14   8   6        0.99        0.00    133.74 o 
 -19   9   6      457.62      334.23    144.42 o 
 -17   9   6       28.85        0.00     90.64 o 
 -15   9   6       98.81      101.71     94.02 o 
 -13   9   6     3198.48     3146.17    162.87 o 
 -11   9   6    10824.56    10777.55    255.90 o 
  -9   9   6    25829.71    25824.56    411.34 o 
  -7   9   6    27399.84    27170.34    451.86 o 
  -5   9   6    30211.66    29294.64    438.22 o 
  -3   9   6    27149.62    26747.28    405.55 o 
  -1   9   6       32.29       61.87     56.76 o 
   1   9   6     3251.43     3116.02    126.19 o 
   3   9   6     5126.82     4938.95    216.78 o 
   5   9   6     5306.27     4781.45    274.47 o 
   7   9   6      237.06      168.99     86.19 o 
   9   9   6      310.29      176.03    102.04 o 
  11   9   6      855.66      868.38    225.16 o 
  13   9   6     2375.36     2062.14    380.98 o 
 -18  10   6       28.55        0.00    100.60 o 
 -16  10   6      250.95       69.54    110.20 o 
 -14  10   6      106.23       92.98    101.61 o 
 -12  10   6     7849.54     8082.92    237.70 o 
 -10  10   6    17373.07    17142.27    334.75 o 
  -8  10   6    15701.87    16075.96    373.81 o 
  -6  10   6    14964.61    15332.83    305.83 o 
  -4  10   6     9297.98     9238.62    185.85 o 
  -2  10   6     9423.04     9114.72    191.74 o 
   0  10   6    18399.29    18899.47    266.36 o 
   2  10   6      670.60      709.70     86.87 o 
   4  10   6      786.84      693.52     89.39 o 
   6  10   6      174.52       92.98     67.65 o 
   8  10   6      778.38      790.92    124.82 o 
  10  10   6     5573.89     5189.61    232.58 o 
  12  10   6     4110.89     3789.50    297.80 o 
 -17  11   6       72.44        0.00    108.80 o 
 -15  11   6     1804.87     1510.97    192.08 o 
 -13  11   6     3922.83     3973.18    260.63 o 
 -11  11   6     1856.45     1931.68    157.44 o 
  -9  11   6      708.55      533.50    120.38 o 
  -7  11   6     1381.85     1250.61    152.25 o 
  -5  11   6     2441.68     2480.13    137.97 o 
  -3  11   6     1500.31     1592.68     93.59 o 
  -1  11   6    26561.89    26982.80    438.99 o 
   1  11   6    28524.23    28785.10    475.88 o 
   3  11   6    26497.28    26422.19    456.35 o 
   5  11   6    10613.64    10918.61    301.18 o 
   7  11   6     7725.09     7973.75    339.90 o 
   9  11   6     8475.20     9158.56    337.36 o 
  11  11   6     4053.28     4130.21    278.71 o 
 -16  12   6     2538.90     2538.09    309.61 o 
 -14  12   6      152.35      234.23    120.65 o 
 -12  12   6     2202.54     2089.26    207.32 o 
 -10  12   6       26.78        0.00     58.03 o 
  -8  12   6     3042.70     3058.72    236.93 o 
  -6  12   6     5873.80     5491.56    211.28 o 
  -4  12   6      364.80      411.55     66.95 o 
  -2  12   6     3343.25     3543.46    159.71 o 
   0  12   6    15289.46    15603.40    391.42 o 
   2  12   6    32676.76    33029.19    594.81 o 
   4  12   6    17221.21    17423.35    389.27 o 
   6  12   6     9926.07     8967.60    374.90 o 
   8  12   6     6285.73     6134.78    279.64 o 
  10  12   6     4135.51     3725.39    260.96 o 
 -13  13   6     1274.15     1254.60    180.67 o 
 -11  13   6     1958.34     2225.02    274.11 o 
  -9  13   6     3734.57     4048.99    205.47 o 
  -7  13   6     5334.94     4961.63    192.07 o 
  -5  13   6     4351.63     4820.49    203.25 o 
  -3  13   6     2985.56     3155.29    189.52 o 
  -1  13   6     2932.06     2730.03    159.64 o 
   1  13   6      128.98      135.48     85.22 o 
   3  13   6       21.56       65.52     76.34 o 
   5  13   6       38.72        5.28     95.68 o 
   7  13   6      362.34      312.20    108.23 o 
 -12  14   6     3226.78     3441.85    271.51 o 
 -10  14   6     6193.74     6165.85    340.24 o 
  -8  14   6    11960.25    12197.18    385.90 o 
  -6  14   6    15881.82    16561.38    390.25 o 
  -4  14   6     8576.21     8853.94    347.25 o 
  -2  14   6      706.74      604.48    107.90 o 
   0  14   6      732.52      713.85    106.30 o 
   2  14   6     3936.91     3856.52    239.65 o 
   4  14   6     4387.14     4388.69    233.80 o 
   6  14   6     2033.23     1900.37    173.19 o 
  -7  15   6     1080.65     1193.71    165.37 o 
  -5  15   6     1161.31     1216.91    137.18 o 
  -3  15   6     2318.24     1829.97    157.94 o 
  -1  15   6     3389.67     3366.56    197.39 o 
   1  15   6     4184.00     3730.37    343.41 o 
   3  15   6     2933.08     3126.04    398.71 o 
 -23   1   7     4660.67     5040.01    302.02 o 
 -21   1   7     5336.08     5475.64    236.18 o 
 -19   1   7     3575.99     3619.61    207.02 o 
 -17   1   7        1.24       12.08     72.44 o 
 -15   1   7     2812.92     2961.15    146.83 o 
 -13   1   7     2458.00     2148.65    117.04 o 
 -11   1   7     2927.08     2848.53    124.98 o 
  -9   1   7    40217.87    40050.00    572.52 o 
  -7   1   7     9548.07     9415.48    192.54 o 
  -5   1   7     2523.07     2576.44     84.63 o 
  -3   1   7    19984.36    18975.00    297.69 o 
  -1   1   7    90487.88    94540.34    851.02 o 
   1   1   7   101741.00    99497.85    906.33 o 
   3   1   7    45941.75    46465.04    487.28 o 
   5   1   7     3822.54     3993.73    149.17 o 
   7   1   7      812.79      727.92     98.87 o 
   9   1   7     9849.17    10361.54    390.87 o 
  11   1   7     7712.10     7857.86    361.81 o 
  13   1   7     2761.77     2573.16    377.23 o 
 -22   2   7     2362.19     2354.29    244.73 o 
 -20   2   7      924.64      948.95    128.05 o 
 -18   2   7      302.83      367.97     89.83 o 
 -16   2   7       13.24        0.00     62.19 o 
 -14   2   7      283.01      209.91     57.94 o 
 -12   2   7      411.16      387.69     61.95 o 
 -10   2   7      900.77      924.66    110.05 o 
  -8   2   7     2959.75     2749.68    100.96 o 
  -6   2   7    12371.93    12446.98    300.10 o 
  -4   2   7     4508.15     4066.94    119.02 o 
  -2   2   7    24175.06    24902.77    364.29 o 
   0   2   7    23464.04    23878.42    276.30 o 
   2   2   7    10875.13    11476.23    194.64 o 
   4   2   7     1275.36     1276.52     85.34 o 
   6   2   7      452.27      358.44     79.99 o 
   8   2   7       25.77       12.06     69.94 o 
  10   2   7      965.16      878.22    164.06 o 
  12   2   7      871.64     1194.84    256.88 o 
  14   2   7     1027.38     1109.57    291.96 o 
 -23   3   7     1547.04     1483.16    235.61 o 
 -21   3   7     3139.57     3067.96    410.46 o 
 -19   3   7     3007.95     2788.33    185.83 o 
 -17   3   7      671.78      494.14     92.22 o 
 -15   3   7     4234.68     4247.58    172.97 o 
 -13   3   7     6279.77     6262.86    188.40 o 
 -11   3   7     3216.36     3186.16    208.78 o 
  -9   3   7       13.39       25.47     27.86 o 
  -7   3   7      152.06       83.89     54.68 o 
  -5   3   7     5523.16     5018.46    268.66 o 
  -3   3   7      379.30      633.39     61.81 o 
  -1   3   7    23965.26    24473.61    368.55 o 
   1   3   7   107448.98   109907.68    981.53 o 
   3   3   7    34934.88    34636.67    460.66 o 
   5   3   7      228.95      233.33    106.89 o 
   7   3   7     3877.20     3670.48    190.62 o 
   9   3   7     2354.84     2555.01    185.24 o 
  11   3   7      302.75      299.52    161.36 o 
  13   3   7      823.06     1113.35    257.42 o 
  15   3   7     1412.19     2033.49    368.60 o 
 -22   4   7     1889.33     1626.42    293.49 o 
 -20   4   7     3616.98     3838.25    295.73 o 
 -18   4   7     1859.19     1809.50    151.70 o 
 -16   4   7      268.05      163.82     61.68 o 
 -14   4   7     2916.58     2909.65    126.23 o 
 -12   4   7     9981.24     9110.10    184.67 o 
 -10   4   7     4120.41     4283.64    189.35 o 
  -8   4   7      228.70      247.38     89.37 o 
  -6   4   7      736.59      487.69     81.39 o 
  -4   4   7       42.52        0.00     40.79 o 
  -2   4   7    17242.81    18306.47    423.67 o 
   0   4   7    33553.58    34087.05    778.17 o 
   2   4   7    60866.18    60029.58    651.27 o 
   4   4   7    29628.17    30771.06    467.56 o 
   6   4   7       55.31       68.58     65.11 o 
   8   4   7     2560.67     2455.00    207.60 o 
  10   4   7     2613.71     2798.83    456.29 o 
  12   4   7     1231.22      933.63    232.60 o 
  14   4   7     2390.06     3495.46    432.82 o 
 -21   5   7      992.77      865.16    256.04 o 
 -19   5   7      186.46      234.42    116.53 o 
 -17   5   7      707.22      814.21    114.32 o 
 -15   5   7      692.65      622.88     84.16 o 
 -13   5   7      958.43      923.78     76.39 o 
 -11   5   7      639.39      644.50     60.42 o 
  -9   5   7    21911.77    21764.49    371.43 o 
  -7   5   7    27017.49    26713.88    453.38 o 
  -5   5   7     5004.48     4656.23    252.38 o 
  -3   5   7     2697.55     2420.23    118.06 o 
  -1   5   7    13351.18    13753.34    272.12 o 
   1   5   7      538.88      449.87     36.57 o 
   3   5   7       80.03       22.04     42.94 o 
   5   5   7       11.95        0.00     55.67 o 
   7   5   7        1.30        0.00     65.43 o 
   9   5   7       21.10       11.86     91.28 o 
  11   5   7     2641.38     2595.48    612.80 o 
  13   5   7      674.82      430.12    206.16 o 
  15   5   7     1131.26      984.36    290.88 o 
 -20   6   7     4381.09     4017.08    304.06 o 
 -18   6   7       92.37       85.69    103.16 o 
 -16   6   7     1499.14     1161.29    144.10 o 
 -14   6   7      352.75      380.44     87.01 o 
 -12   6   7     2655.73     2743.08    109.96 o 
 -10   6   7     6727.05     6830.88    291.55 o 
  -8   6   7     9341.54    10394.71    242.35 o 
  -6   6   7     8198.70     7366.20    193.41 o 
  -4   6   7     4308.01     4195.70    141.50 o 
  -2   6   7    61852.66    62107.91    761.97 o 
   0   6   7    51560.82    51795.57    526.80 o 
   2   6   7    33418.85    34560.20    492.61 o 
   4   6   7     9299.25     9656.30    260.06 o 
   6   6   7      312.70      255.25     77.63 o 
   8   6   7      520.17      676.71    155.16 o 
  10   6   7     2743.43     2955.45    268.23 o 
  12   6   7     5643.15     5767.74    373.31 o 
  14   6   7     4720.48     4492.24    490.02 o 
 -21   7   7        0.55        0.00    117.44 o 
 -19   7   7      263.74      180.21    123.19 o 
 -17   7   7      318.61      497.98    110.77 o 
 -15   7   7     2498.61     2651.40    158.15 o 
 -13   7   7     3971.30     4043.81    170.69 o 
 -11   7   7     2241.20     2400.41     94.21 o 
  -9   7   7       93.13        0.00     50.07 o 
  -7   7   7      158.42      143.85     55.72 o 
  -5   7   7     4822.18     4584.28    154.08 o 
  -3   7   7     8191.42     8123.32    265.37 o 
  -1   7   7     3021.49     3124.64    136.15 o 
   1   7   7        8.42       20.54     32.36 o 
   3   7   7      749.59      751.77     89.15 o 
   5   7   7     1797.81     1825.19    181.50 o 
   7   7   7     2109.18     2095.30    327.23 o 
   9   7   7      733.97      623.94    286.30 o 
  11   7   7      150.09      114.93    118.01 o 
  13   7   7       10.05      180.37    151.28 o 
 -20   8   7     2454.75     2724.50    269.50 o 
 -18   8   7       35.56      158.22    110.88 o 
 -16   8   7      589.26      602.77    108.63 o 
 -14   8   7     6584.44     6642.75    217.91 o 
 -12   8   7    14697.63    14987.51    269.75 o 
 -10   8   7     7150.14     7285.42    185.55 o 
  -8   8   7    11010.35    11301.89    395.40 o 
  -6   8   7     7546.67     7278.01    204.66 o 
  -4   8   7     2218.01     2368.99    216.53 o 
  -2   8   7    10985.63    11419.76    238.61 o 
   0   8   7    37794.15    36876.77    693.55 o 
   2   8   7    37744.02    38344.20    541.98 o 
   4   8   7    19548.15    18698.06    427.84 o 
   6   8   7     1007.66      773.28    203.16 o 
   8   8   7     5515.11     5141.14    301.01 o 
  10   8   7     4096.17     4141.07    323.18 o 
  12   8   7     1530.28     1469.62    232.37 o 
  14   8   7     1742.99     1363.58    248.30 o 
 -19   9   7      926.43     1035.32    329.53 o 
 -17   9   7     1493.30     1187.77    179.58 o 
 -15   9   7      275.91      198.07     96.36 o 
 -13   9   7        1.31       31.96     63.61 o 
 -11   9   7      277.90      387.16     72.57 o 
  -9   9   7        5.56       57.72     46.60 o 
  -7   9   7      415.89      287.12     80.88 o 
  -5   9   7     1240.55     1421.38    121.75 o 
  -3   9   7      808.37      811.01     87.06 o 
  -1   9   7        8.09        0.00     64.98 o 
   1   9   7     2225.79     2275.74    100.61 o 
   3   9   7     1183.44     1067.01    116.13 o 
   5   9   7     3598.73     3488.58    233.19 o 
   7   9   7      221.63      170.78    103.09 o 
   9   9   7      152.58      118.52     76.37 o 
  11   9   7      341.73      473.28    141.06 o 
  13   9   7      226.65        9.61    104.28 o 
 -18  10   7       59.81        0.00    112.36 o 
 -16  10   7      163.30      108.22    105.24 o 
 -14  10   7     3357.96     3195.64    195.31 o 
 -12  10   7     4694.15     4832.97    223.08 o 
 -10  10   7     9533.93     9666.68    237.82 o 
  -8  10   7     8194.56     8338.66    273.67 o 
  -6  10   7     8235.31     8190.15    264.95 o 
  -4  10   7      612.54      485.92     84.24 o 
  -2  10   7     1459.25     1533.36     89.77 o 
   0  10   7     1543.50     1440.52    110.85 o 
   2  10   7     2293.54     2365.54    159.89 o 
   4  10   7     2025.34     1882.04    158.82 o 
   6  10   7      431.37      496.92    107.91 o 
   8  10   7     2201.63     2350.11    199.54 o 
  10  10   7     1062.86      840.31    153.67 o 
  12  10   7     1311.79     1374.18    176.57 o 
 -17  11   7        2.71       17.04    117.94 o 
 -15  11   7      685.38     1038.35    164.96 o 
 -13  11   7     2364.88     2350.33    327.85 o 
 -11  11   7     1916.96     1954.76    133.07 o 
  -9  11   7     3154.68     2962.04    143.94 o 
  -7  11   7     1980.12     1961.37    111.37 o 
  -5  11   7       43.11       88.18     49.74 o 
  -3  11   7       64.17       76.20     65.79 o 
  -1  11   7    18212.66    18559.98    493.78 o 
   1  11   7    29764.36    29282.22    875.18 o 
   3  11   7     5621.22     5804.11    402.58 o 
   5  11   7      214.25      126.80     85.94 o 
   7  11   7       85.33       82.88     85.65 o 
   9  11   7      328.90      228.55     88.25 o 
 -14  12   7     1978.12     2357.22    227.15 o 
 -12  12   7      867.29     1388.15    161.59 o 
 -10  12   7     1863.58     1874.06    161.06 o 
  -8  12   7     6153.21     6210.27    205.44 o 
  -6  12   7     5663.03     5903.49    268.43 o 
  -4  12   7     1702.60     1791.85    133.81 o 
  -2  12   7      939.78     1006.90    114.10 o 
   0  12   7     8029.64     8527.17    279.06 o 
   2  12   7     2617.39     2627.95    183.37 o 
   4  12   7      122.62      110.10     85.01 o 
   6  12   7      173.12       54.48     89.24 o 
   8  12   7     1055.79     1078.41    151.56 o 
 -13  13   7     2900.51     3337.12    257.46 o 
 -11  13   7     4387.16     4373.26    219.09 o 
  -9  13   7    10213.35     9910.25    269.74 o 
  -7  13   7     6877.57     6855.49    219.69 o 
  -5  13   7      857.96      899.75    241.71 o 
  -3  13   7      502.02      529.61    100.57 o 
  -1  13   7     5114.95     5160.98    229.68 o 
   1  13   7     4629.32     4774.51    232.48 o 
   3  13   7     2177.88     2033.76    173.96 o 
   5  13   7      136.66        6.39     84.90 o 
   7  13   7        7.88        0.00     87.78 o 
 -10  14   7       43.86       10.40     80.74 o 
  -8  14   7       13.21        0.00     73.10 o 
  -6  14   7       68.17       28.92    125.73 o 
  -4  14   7      991.65      969.17    190.57 o 
  -2  14   7      164.30      212.13    114.85 o 
   0  14   7      404.68      421.98    108.54 o 
   2  14   7      642.05      677.65    122.64 o 
   4  14   7      191.74      115.84     97.58 o 
  -7  15   7     3710.09     3646.93    216.59 o 
  -5  15   7     1266.37      953.96    131.69 o 
  -3  15   7       24.43       92.84     87.93 o 
  -1  15   7     1559.21     1319.07    167.12 o 
 -22   0   8     3867.98     4622.37    502.47 o 
 -20   0   8      441.27      410.29    171.36 o 
 -18   0   8      743.88      484.96    149.43 o 
 -16   0   8     7682.71     8054.33    377.33 o 
 -14   0   8     1989.15     1988.11    199.82 o 
 -12   0   8     3818.03     3656.04    359.96 o 
 -10   0   8     1743.32     1604.96    147.12 o 
  -8   0   8    56492.48    57970.82   1081.67 o 
  -6   0   8    13880.43    13985.93    356.38 o 
  -4   0   8   112817.73   112652.92   1902.43 o 
  -2   0   8   134198.94   141087.06   1973.19 o 
   0   0   8   123629.58   125121.14   1585.48 o 
   2   0   8    46839.71    46936.14    782.92 o 
   4   0   8     4255.50     4166.23    216.95 o 
   6   0   8      218.60      161.36    116.57 o 
   8   0   8    10172.63    10496.64    556.40 o 
  10   0   8     2470.26     3569.94    396.66 o 
  12   0   8     1083.12     1141.95    270.38 o 
 -23   1   8      641.07      584.42    119.17 o 
 -21   1   8       51.31       40.72     87.42 o 
 -19   1   8       96.71        0.00     78.42 o 
 -17   1   8      600.14      744.10    116.22 o 
 -15   1   8     3579.41     3204.52    165.13 o 
 -13   1   8     2900.86     2989.03    231.64 o 
 -11   1   8     1039.54     1057.56    166.52 o 
  -9   1   8    19633.33    20397.05    754.21 o 
  -7   1   8     4143.63     3563.37    147.77 o 
  -5   1   8    36883.83    36760.86    634.22 o 
  -3   1   8    32529.44    34494.98    413.05 o 
  -1   1   8    24346.14    24726.66    327.41 o 
   1   1   8     7647.92     7475.35    141.36 o 
   3   1   8    18356.24    18528.71    329.41 o 
   5   1   8     4442.53     4866.08    192.93 o 
   7   1   8    10405.51    10505.79    380.64 o 
   9   1   8    11577.87    11731.32    431.57 o 
  11   1   8     1926.40     1607.89    210.32 o 
  13   1   8     1276.33     1145.73    293.04 o 
 -22   2   8      235.01      210.37    103.99 o 
 -20   2   8       13.34       68.77     86.76 o 
 -18   2   8     7208.63     6748.76    252.39 o 
 -16   2   8    28192.15    27954.67    565.94 o 
 -14   2   8    44336.62    44238.02    637.96 o 
 -12   2   8    22635.31    22984.48    646.76 o 
 -10   2   8    21520.71    21181.52    371.66 o 
  -8   2   8     8911.67     9337.96    160.64 o 
  -6   2   8     2860.85     2275.50    138.72 o 
  -4   2   8     3805.90     4314.40    182.70 o 
  -2   2   8    14722.57    15185.50    194.08 o 
   0   2   8    24126.62    23899.30    287.58 o 
   2   2   8     5785.04     6137.11    194.02 o 
   4   2   8     7292.35     7563.21    234.54 o 
   6   2   8    34482.00    35090.71    644.66 o 
   8   2   8    22391.66    21107.47    922.03 o 
  10   2   8    12050.62    12612.94    465.56 o 
  12   2   8     3894.27     3875.93    434.98 o 
  14   2   8      867.06     1209.95    299.52 o 
 -21   3   8       99.06       80.23     92.78 o 
 -19   3   8     1447.38     1556.19    146.70 o 
 -17   3   8     8158.29     7815.28    256.22 o 
 -15   3   8    22038.28    22364.97    457.08 o 
 -13   3   8    21755.71    21438.74    375.53 o 
 -11   3   8     5910.54     5807.91    373.43 o 
  -9   3   8      678.55      589.49     47.15 o 
  -7   3   8     3336.64     3168.28    274.22 o 
  -5   3   8     4548.25     4565.60    134.70 o 
  -3   3   8      204.53      248.16     54.12 o 
  -1   3   8      528.04      665.45     51.76 o 
   1   3   8     3439.82     3408.48    117.28 o 
   3   3   8       75.32        0.00     61.26 o 
   5   3   8     8998.28     9103.60    275.37 o 
   7   3   8    14762.33    14433.71    464.89 o 
   9   3   8    19944.84    20836.91    834.33 o 
  11   3   8     2378.58     2676.24    361.04 o 
  13   3   8     1110.08      820.30    260.12 o 
  15   3   8      190.62        0.00    205.08 o 
 -22   4   8     2017.29     2254.67    253.09 o 
 -20   4   8     1020.54     1169.77    137.10 o 
 -18   4   8       25.36        0.00     68.69 o 
 -16   4   8      345.12      288.73     76.94 o 
 -14   4   8       43.34        0.00     48.42 o 
 -12   4   8      397.55      450.50     78.48 o 
 -10   4   8     2033.34     2196.67    118.96 o 
  -8   4   8     6589.81     5804.15    227.80 o 
  -6   4   8     8896.50     9090.32    277.91 o 
  -4   4   8    31142.78    31387.42    723.96 o 
  -2   4   8    39520.65    39421.93    547.53 o 
   0   4   8    34773.62    34963.95    374.13 o 
   2   4   8    22783.91    23554.36    400.32 o 
   4   4   8     1231.47     1175.91    117.04 o 
   6   4   8      320.41      180.21     78.65 o 
   8   4   8     1009.02     1066.42    152.90 o 
  10   4   8      127.52        0.00    101.33 o 
  12   4   8      512.38      960.08    249.87 o 
  14   4   8      279.10      252.03    204.54 o 
 -21   5   8     1458.70     1520.21    255.94 o 
 -19   5   8      214.62      199.43     98.80 o 
 -17   5   8      368.98      338.78    118.61 o 
 -15   5   8     6581.20     7008.88    203.81 o 
 -13   5   8     3162.98     2944.88    117.17 o 
 -11   5   8        1.66       32.92     40.66 o 
  -9   5   8     1675.38     1620.40    124.36 o 
  -7   5   8    10058.98    10221.63    257.95 o 
  -5   5   8    32759.39    34379.45    585.16 o 
  -3   5   8    75989.84    77315.01   1036.44 o 
  -1   5   8   100028.30   102194.17   1317.50 o 
   1   5   8    66263.25    68986.13    903.06 o 
   3   5   8    16690.31    16006.36    421.16 o 
   5   5   8      465.45      433.72     91.85 o 
   7   5   8      127.12       37.33     73.32 o 
   9   5   8      291.79      125.45    111.88 o 
  11   5   8        4.17      107.20    117.81 o 
  13   5   8      835.93      378.85    214.79 o 
 -20   6   8        3.23        0.00    108.32 o 
 -18   6   8      297.78      240.85     88.50 o 
 -16   6   8     2786.77     2670.50    226.32 o 
 -14   6   8     3965.77     3803.18    158.05 o 
 -12   6   8     4641.39     4519.90    150.17 o 
 -10   6   8     5573.75     5916.03    199.95 o 
  -8   6   8     3221.01     3612.76    202.50 o 
  -6   6   8     2884.89     2610.45    134.54 o 
  -4   6   8     3950.90     4187.72    148.34 o 
  -2   6   8     7135.04     7126.18    178.33 o 
   0   6   8     2527.20     2217.01    158.73 o 
   2   6   8     2195.24     2207.04    112.24 o 
   4   6   8     5593.65     4867.00    172.67 o 
   6   6   8     8360.22     7822.16    647.34 o 
   8   6   8    19468.93    19744.63    609.26 o 
  10   6   8    11469.20    10979.62    464.51 o 
  12   6   8     2630.45     2152.73    256.65 o 
  14   6   8      932.63      962.78    279.55 o 
 -21   7   8        7.93      133.30    123.63 o 
 -19   7   8     4843.41     5107.69    266.43 o 
 -17   7   8    10695.05    11428.59    350.15 o 
 -15   7   8    16984.55    16912.32    359.13 o 
 -13   7   8    18103.01    18620.75    341.25 o 
 -11   7   8    16859.78    17039.53    316.61 o 
  -9   7   8     8731.74     8545.92    235.94 o 
  -7   7   8     2505.81     2686.92    144.28 o 
  -5   7   8     1330.11     1340.66    107.26 o 
  -3   7   8     5186.63     5185.53    235.26 o 
  -1   7   8     6143.56     6609.95    249.06 o 
   1   7   8     2337.78     2463.91    120.53 o 
   3   7   8      726.19      683.04    160.01 o 
   5   7   8    12360.03    11743.15    324.05 o 
   7   7   8    34920.29    34479.82    862.89 o 
   9   7   8    19412.69    19607.09    840.00 o 
  11   7   8     9623.45     9281.35    446.56 o 
  13   7   8     3665.01     3671.78    340.98 o 
 -20   8   8      446.25      417.52    147.79 o 
 -18   8   8      645.91      550.27    125.57 o 
 -16   8   8     1306.34     1218.67    123.28 o 
 -14   8   8     2221.90     2161.64    143.22 o 
 -12   8   8     4958.75     5045.03    178.67 o 
 -10   8   8     6281.39     5872.04    243.61 o 
  -8   8   8     5236.60     5405.33    203.19 o 
  -6   8   8     1053.13     1407.29    120.63 o 
  -4   8   8      912.82      758.96     92.33 o 
  -2   8   8     3884.85     3975.75    277.07 o 
   0   8   8     5849.35     5682.03    170.03 o 
   2   8   8        6.13        0.00     59.24 o 
   4   8   8      545.31      453.72     95.49 o 
   6   8   8      432.08      462.53     85.57 o 
   8   8   8      545.78      551.41    303.57 o 
  10   8   8     2521.86     2830.77    521.86 o 
  12   8   8      743.63      631.78    185.55 o 
 -19   9   8     2897.93     2552.18    381.85 o 
 -17   9   8      111.01      160.72     93.87 o 
 -15   9   8     4877.35     5030.01    289.02 o 
 -13   9   8     1875.79     2125.08    137.67 o 
 -11   9   8     1909.41     1865.92    113.91 o 
  -9   9   8     8095.04     8468.56    280.15 o 
  -7   9   8     2504.06     2708.42    368.83 o 
  -5   9   8     7432.71     7914.01    255.00 o 
  -3   9   8    22410.47    22003.87    809.34 o 
  -1   9   8    32601.09    32749.00    980.59 o 
   1   9   8    50373.52    49906.55    821.40 o 
   3   9   8     6015.30     5783.55    303.98 o 
   5   9   8     3048.40     2804.35    192.10 o 
   7   9   8     2830.27     2812.68    173.10 o 
   9   9   8      853.64      931.24    146.85 o 
  11   9   8       16.28        0.00     96.80 o 
 -18  10   8       30.04        0.00    109.90 o 
 -16  10   8      124.52       86.36     92.30 o 
 -14  10   8      466.18      441.35     91.69 o 
 -12  10   8       65.89       31.76     63.06 o 
 -10  10   8     1525.09     1762.93    146.93 o 
  -8  10   8     3592.90     4039.30    216.10 o 
  -6  10   8     5121.07     5135.92    231.82 o 
  -4  10   8     5648.95     5919.34    263.67 o 
  -2  10   8    27709.44    26915.09   1800.08 o 
   0  10   8    20008.81    19587.39    524.32 o 
   2  10   8     6654.45     6834.16    251.69 o 
   4  10   8     5834.59     5501.95    249.60 o 
   6  10   8      295.26      162.88     90.54 o 
   8  10   8       67.78        0.00     74.03 o 
  10  10   8      126.09       66.03    108.06 o 
 -15  11   8     2464.81     2407.81    188.19 o 
 -13  11   8     6292.36     6335.17    242.52 o 
 -11  11   8     3959.32     4104.51    177.12 o 
  -9  11   8     4454.94     4795.41    188.87 o 
  -7  11   8     1998.97     2032.45    167.19 o 
  -5  11   8      648.71      419.30    107.06 o 
  -3  11   8      182.32      110.96     57.80 o 
  -1  11   8       19.27       30.50     66.41 o 
   1  11   8     1573.77     1580.92    210.98 o 
   3  11   8      929.73      917.91    252.48 o 
   5  11   8     6808.22     7534.99    322.06 o 
   7  11   8    11516.35    11506.20    382.93 o 
   9  11   8    10017.86     9592.73    329.02 o 
 -14  12   8     2704.19     3178.11    221.39 o 
 -12  12   8     7146.91     7084.42    238.29 o 
 -10  12   8     7745.38     7962.87    259.42 o 
  -8  12   8     2239.75     2512.67    133.96 o 
  -6  12   8        0.21        0.00     55.29 o 
  -4  12   8     1982.39     1906.63    129.66 o 
  -2  12   8      616.93      705.08    126.63 o 
   0  12   8     1196.23      968.57    120.59 o 
   2  12   8      478.83      358.59    100.89 o 
   4  12   8     3848.10     3930.67    231.69 o 
   6  12   8     6987.69     6485.76    295.78 o 
   8  12   8    10739.60    10836.73    665.67 o 
 -13  13   8      566.86      294.79     98.22 o 
 -11  13   8      429.83      451.87    118.37 o 
  -9  13   8     1956.06     2109.32    141.23 o 
  -7  13   8     1274.06     1287.92    140.13 o 
  -5  13   8     1914.33     1934.94    197.62 o 
  -3  13   8     3520.19     3133.23    213.04 o 
  -1  13   8     3153.49     3506.22    199.57 o 
   1  13   8     6212.91     5946.06    262.28 o 
   3  13   8     1329.77      945.67    147.39 o 
   5  13   8       14.00        0.00     92.31 o 
 -10  14   8      338.22      328.56     94.56 o 
  -8  14   8     2247.39     2366.98    174.87 o 
  -6  14   8     4708.08     4824.28    306.59 o 
  -4  14   8     6097.16     6222.43    258.76 o 
  -2  14   8    14066.16    14867.59    402.30 o 
   0  14   8    13386.26    12597.88    376.41 o 
   2  14   8     5007.13     4995.94    263.12 o 
 -23   1   9       55.51      137.94     97.90 o 
 -21   1   9      399.99      597.79    118.03 o 
 -19   1   9     6820.31     6785.21    366.26 o 
 -17   1   9    14168.23    14395.41    469.71 o 
 -15   1   9    13172.95    12954.04    332.98 o 
 -13   1   9    10567.52    10656.20    280.03 o 
 -11   1   9       11.45        0.00     43.28 o 
  -9   1   9     6642.48     6888.24    240.46 o 
  -7   1   9    12660.44    12035.38    238.82 o 
  -5   1   9     6039.74     6034.92    165.76 o 
  -3   1   9     7500.17     7534.14    163.00 o 
  -1   1   9     4026.55     4207.36    220.99 o 
   1   1   9     3402.84     2935.30    116.05 o 
   3   1   9    10180.45    10749.41    278.18 o 
   5   1   9    25607.29    26013.71    522.85 o 
   7   1   9    38357.75    39252.07    888.18 o 
   9   1   9    10000.12    10608.56    425.11 o 
  11   1   9       78.59       71.27    122.30 o 
  13   1   9      870.19     1249.88    309.77 o 
 -22   2   9      109.39       63.53     97.06 o 
 -20   2   9      313.25      275.72     94.86 o 
 -18   2   9      302.99      394.72    104.06 o 
 -16   2   9     3127.68     3283.87    190.95 o 
 -14   2   9     2336.94     2814.96    165.13 o 
 -12   2   9     1664.34     1706.32    118.15 o 
 -10   2   9      613.85      392.44     63.13 o 
  -8   2   9       64.82       73.59     36.34 o 
  -6   2   9     1198.73     1221.93     87.32 o 
  -4   2   9       34.05       40.50     23.62 o 
  -2   2   9     1075.76     1171.19     70.36 o 
   0   2   9       63.48       81.15     39.40 o 
   2   2   9     1342.23     1584.07    131.33 o 
   4   2   9     4421.71     4282.15    194.72 o 
   6   2   9     8323.58     8211.84    378.85 o 
   8   2   9     2489.44     2827.18    470.59 o 
  10   2   9     1990.04     1882.59    284.95 o 
  12   2   9       23.29      144.63    168.92 o 
  14   2   9       76.55      267.68    239.61 o 
 -21   3   9        6.90        0.00     84.57 o 
 -19   3   9      962.22      837.28    120.59 o 
 -17   3   9     9911.75     9789.12    307.72 o 
 -15   3   9    11394.77    10544.56    295.64 o 
 -13   3   9      263.72      212.74     69.43 o 
 -11   3   9     1699.67     1327.07    160.62 o 
  -9   3   9     6807.39     7289.35    168.40 o 
  -7   3   9     2975.55     3018.10    177.31 o 
  -5   3   9     4490.12     4522.05    241.47 o 
  -3   3   9     3602.97     3932.90    149.71 o 
  -1   3   9     8139.93     7865.75    181.81 o 
   1   3   9      134.02      156.89     46.13 o 
   3   3   9     6288.08     6518.70    223.76 o 
   5   3   9    15968.74    16152.43    487.19 o 
   7   3   9    24152.56    24724.36    825.16 o 
   9   3   9     4303.52     4797.98    566.12 o 
  11   3   9        5.59        0.00    158.66 o 
  13   3   9      381.50      457.10    232.06 o 
 -22   4   9       57.09       36.55    136.78 o 
 -20   4   9      376.75      409.12    107.54 o 
 -18   4   9     8598.25     9244.41    288.76 o 
 -16   4   9    13797.87    13685.66    326.79 o 
 -14   4   9    10387.90    10151.42    504.71 o 
 -12   4   9      577.49      529.03     85.33 o 
 -10   4   9     2142.49     2236.69    213.44 o 
  -8   4   9      461.21      318.07    132.75 o 
  -6   4   9      243.58      302.21     78.41 o 
  -4   4   9      555.71      456.87     96.86 o 
  -2   4   9     2955.21     2949.92    169.08 o 
   0   4   9     1348.60     1483.41     65.90 o 
   2   4   9     1712.00     1564.62    154.40 o 
   4   4   9    17368.81    17072.09    402.84 o 
   6   4   9    19361.86    18639.87    548.47 o 
   8   4   9     3549.98     3879.79    232.01 o 
  10   4   9     1544.71     1642.76    288.19 o 
  12   4   9        2.53      145.71    173.77 o 
  14   4   9      838.84      846.75    288.73 o 
 -21   5   9       22.99      102.19    121.57 o 
 -19   5   9      143.15      228.36     91.00 o 
 -17   5   9      760.06      790.76    157.92 o 
 -15   5   9      532.47      564.72     92.79 o 
 -13   5   9     1448.08     1290.12    138.78 o 
 -11   5   9      285.68      382.27     56.84 o 
  -9   5   9     4865.51     5019.61    197.75 o 
  -7   5   9     4773.06     4865.98    220.68 o 
  -5   5   9     5900.76     5788.58    203.76 o 
  -3   5   9     1838.63     2026.21    130.64 o 
  -1   5   9     4117.92     4199.86    233.70 o 
   1   5   9     1167.47     1406.71     90.69 o 
   3   5   9        3.02      133.80     66.68 o 
   5   5   9      459.98      411.86     95.74 o 
   7   5   9      986.93      844.69    132.55 o 
   9   5   9      121.66       94.87    111.75 o 
  11   5   9        3.42        0.00    138.16 o 
  13   5   9      675.45      563.96    234.76 o 
 -20   6   9     2342.06     2516.49    246.12 o 
 -18   6   9     4785.59     5511.16    273.99 o 
 -16   6   9     7474.39     7244.05    356.07 o 
 -14   6   9     8925.06     8821.63    219.93 o 
 -12   6   9      803.57      914.54    112.27 o 
 -10   6   9     2785.33     3019.94    167.68 o 
  -8   6   9    11018.68    10903.29    303.70 o 
  -6   6   9    14678.46    14869.00    381.06 o 
  -4   6   9    10508.17    10737.88    276.25 o 
  -2   6   9     1592.86     1609.89    141.29 o 
   0   6   9      190.85      182.73     51.99 o 
   2   6   9     1611.91     1616.11    128.91 o 
   4   6   9    18524.92    19054.79    547.47 o 
   6   6   9    25730.15    23290.34    656.25 o 
   8   6   9    19903.36    18969.42    711.83 o 
  10   6   9     2611.98     2293.28    256.96 o 
  12   6   9        4.19        0.00    154.35 o 
 -19   7   9        0.41      103.57     94.52 o 
 -17   7   9      118.29      184.79     81.36 o 
 -15   7   9        0.01        2.95     62.48 o 
 -13   7   9      890.75      890.53     86.28 o 
 -11   7   9     6292.29     6456.52    241.87 o 
  -9   7   9     9133.84     9234.22    270.31 o 
  -7   7   9      445.51      526.23     82.77 o 
  -5   7   9      652.27      441.46     79.61 o 
  -3   7   9     1885.73     2051.73    203.14 o 
  -1   7   9     3873.87     4089.68    222.74 o 
   1   7   9     4768.65     5152.91    245.14 o 
   3   7   9       69.83       28.76    151.92 o 
   5   7   9      115.83       55.05     93.38 o 
   7   7   9     1049.11      747.23    401.52 o 
   9   7   9      130.09      142.79    121.08 o 
  11   7   9      435.60      526.56    166.23 o 
 -18   8   9     3454.62     3585.03    257.13 o 
 -16   8   9     7530.18     8353.34    265.79 o 
 -14   8   9     3121.61     3007.93    159.74 o 
 -12   8   9      288.30      281.88     63.97 o 
 -10   8   9     2361.45     2790.24    189.30 o 
  -8   8   9     6938.23     7266.18    231.99 o 
  -6   8   9    12826.99    13285.15    459.91 o 
  -4   8   9    11878.14    11925.86    280.10 o 
  -2   8   9     6253.63     5906.72    441.14 o 
   0   8   9     1502.62     1363.60     96.26 o 
   2   8   9       22.55       89.13     75.32 o 
   4   8   9     8754.46     8681.80    554.96 o 
   6   8   9    10180.32     9852.58    413.61 o 
   8   8   9     5673.77     6296.32    706.43 o 
  10   8   9     1406.00     1070.17    201.74 o 
 -17   9   9     1932.84     1917.93    199.33 o 
 -15   9   9     1638.74     1596.26    135.13 o 
 -13   9   9      381.73      153.60     70.36 o 
 -11   9   9      146.90      102.97     79.77 o 
  -9   9   9      186.20      271.06     92.41 o 
  -7   9   9        4.32        0.00     67.09 o 
  -5   9   9        2.12        0.00     65.90 o 
  -3   9   9      108.45      199.88    113.94 o 
  -1   9   9      762.80      553.49    161.09 o 
   1   9   9       21.11       21.04     68.39 o 
   3   9   9     1780.80     1708.21    180.79 o 
   5   9   9     1384.40     1675.99    338.18 o 
   7   9   9     3679.00     3322.52    229.43 o 
   9   9   9      968.76      802.22    143.25 o 
 -16  10   9     5540.47     5765.08    266.65 o 
 -14  10   9      508.86      540.42     94.42 o 
 -12  10   9      388.92      268.37     90.92 o 
 -10  10   9     4992.67     5266.52    255.86 o 
  -8  10   9     5557.21     5627.34    254.04 o 
  -6  10   9     7755.22     7752.52    270.99 o 
  -4  10   9     6764.14     6940.43    355.50 o 
  -2  10   9     4712.58     4146.84    304.17 o 
   0  10   9    12206.12    12236.06    317.09 o 
   2  10   9        1.53        0.00    126.10 o 
   4  10   9     2011.71     2488.09    252.67 o 
   6  10   9     3991.06     3980.28    243.83 o 
   8  10   9     3378.82     2843.51    226.88 o 
 -15  11   9     2866.76     2916.27    199.14 o 
 -13  11   9     1125.58     1115.21    116.86 o 
 -11  11   9       54.03      130.77     66.73 o 
  -9  11   9     1398.60     1538.34    158.27 o 
  -7  11   9     2263.91     2360.93    238.36 o 
  -5  11   9     1161.83      955.21    237.73 o 
  -3  11   9     5900.89     5968.28    357.99 o 
  -1  11   9      761.08      816.83    239.97 o 
   1  11   9      253.11      178.94     96.62 o 
   3  11   9     2054.22     2193.28    258.46 o 
   5  11   9     5951.66     5641.86    274.02 o 
   7  11   9     3070.51     3296.37    231.88 o 
 -14  12   9      282.43      183.96     96.72 o 
 -12  12   9       14.03        0.00     68.27 o 
 -10  12   9     1177.37     1418.95    114.08 o 
  -8  12   9     4837.85     4963.16    256.57 o 
  -6  12   9     5041.67     5210.93    350.10 o 
  -4  12   9     2071.11     2099.83    125.73 o 
  -2  12   9      996.71     1181.22    118.57 o 
   0  12   9      876.31      788.64    114.06 o 
   2  12   9      417.00      368.63    106.35 o 
   4  12   9       25.43        0.00     87.15 o 
   6  12   9     1118.54      896.71    149.76 o 
 -11  13   9      497.91      350.64     93.41 o 
  -9  13   9     4810.29     4645.02    248.78 o 
  -7  13   9     9345.66     9664.30    289.65 o 
  -5  13   9     9038.98     9298.06    285.74 o 
  -3  13   9     6993.97     6914.03    254.98 o 
  -1  13   9     1802.35     1756.07    155.90 o 
   1  13   9      187.63      261.41     97.77 o 
   3  13   9      450.68      503.20    123.95 o 
  -8  14   9       42.16        0.00     84.25 o 
  -6  14   9        3.38        7.54     82.11 o 
  -4  14   9       66.84      102.38     86.03 o 
  -2  14   9     1026.15      988.20    135.79 o 
   0  14   9      633.75      548.21    120.74 o 
 -22   0  10     1829.47     1911.57    293.85 o 
 -20   0  10     3791.61     3868.94    344.99 o 
 -18   0  10     3929.25     4301.70    328.78 o 
 -16   0  10     6333.48     6764.83    357.65 o 
 -14   0  10     4050.65     4753.60    902.60 o 
 -12   0  10     1339.88     1312.43    158.66 o 
 -10   0  10    32628.71    30516.88    781.72 o 
  -8   0  10    13079.42    11183.80    915.56 o 
  -6   0  10      400.82      438.10     86.17 o 
  -4   0  10    12370.69    12021.75    473.83 o 
  -2   0  10    21779.98    21635.73    878.05 o 
   0   0  10    21063.61    20439.46    898.29 o 
   2   0  10    20912.27    22363.94    562.19 o 
   4   0  10    55999.46    57944.14   1613.08 o 
   6   0  10   102517.63   102751.01   2633.06 o 
   8   0  10    11327.88    12518.25    665.42 o 
  10   0  10      241.05      218.57    185.65 o 
  12   0  10      953.73      689.70    260.66 o 
 -21   1  10       31.87       35.85     94.27 o 
 -19   1  10      110.11      176.90     90.69 o 
 -17   1  10      746.75      645.68    108.04 o 
 -15   1  10     2676.99     2993.80    178.60 o 
 -13   1  10     4196.95     4104.04    291.56 o 
 -11   1  10     1489.51     1375.98    106.87 o 
  -9   1  10      132.78       21.75     61.46 o 
  -7   1  10       37.97        0.00     38.23 o 
  -5   1  10     5133.80     4739.98    165.29 o 
  -3   1  10    14583.79    14604.23    282.14 o 
  -1   1  10    12658.44    12785.36    266.69 o 
   1   1  10     3658.39     3895.65    151.24 o 
   3   1  10     5947.92     6347.43    229.04 o 
   5   1  10     1672.68     1806.65    243.39 o 
   7   1  10     5040.75     4638.60    292.49 o 
   9   1  10     7144.79     7718.61    385.12 o 
  11   1  10      404.36      356.99    151.61 o 
  13   1  10      615.33     1139.79    336.22 o 
 -22   2  10      163.94      170.05    103.21 o 
 -20   2  10       16.19      146.20     92.06 o 
 -18   2  10     1142.15      996.92    132.17 o 
 -16   2  10        0.07       19.48     69.41 o 
 -14   2  10     2911.38     3177.53    305.66 o 
 -12   2  10    26600.59    25958.78    465.37 o 
 -10   2  10    50486.65    49260.88    707.85 o 
  -8   2  10    28858.12    28480.86    449.51 o 
  -6   2  10    26143.42    26422.16    413.65 o 
  -4   2  10    16157.15    15964.33    299.97 o 
  -2   2  10     1108.48     1051.66     81.39 o 
   0   2  10      173.56      200.29     53.54 o 
   2   2  10     1112.29     1045.21    111.22 o 
   4   2  10     4096.23     4450.66    316.09 o 
   6   2  10       57.99        6.26    118.73 o 
   8   2  10     1025.62     1235.96    184.67 o 
  10   2  10     1981.58     1796.69    358.07 o 
  12   2  10     5246.14     5365.97    542.37 o 
 -21   3  10       39.94        0.00     84.75 o 
 -19   3  10      195.89      152.69     80.47 o 
 -17   3  10       16.85        0.00     66.91 o 
 -15   3  10     2390.04     2211.36    193.96 o 
 -13   3  10    10964.47    10420.69    275.83 o 
 -11   3  10    15261.19    15107.58    314.51 o 
  -9   3  10    21233.99    21011.65    356.80 o 
  -7   3  10    24354.63    25216.30    537.53 o 
  -5   3  10    13324.79    12200.09    336.61 o 
  -3   3  10    15842.50    15628.29    280.68 o 
  -1   3  10     9283.79     9687.25    222.30 o 
   1   3  10      629.04      642.41     89.89 o 
   3   3  10      774.63      862.82    109.39 o 
   5   3  10       12.75        0.00     64.51 o 
   7   3  10      923.89     1142.66    166.37 o 
   9   3  10      310.77      145.95    125.92 o 
  11   3  10     1803.18     1948.22    350.79 o 
  13   3  10     2971.95     3704.31    495.96 o 
 -22   4  10      939.38      877.23    157.54 o 
 -20   4  10     3000.41     3247.84    208.93 o 
 -18   4  10     5798.39     6015.19    249.42 o 
 -16   4  10     4443.69     4839.01    222.48 o 
 -14   4  10     4584.91     4938.33    242.08 o 
 -12   4  10      159.87      153.49     62.40 o 
 -10   4  10     1669.71     1787.56    166.33 o 
  -8   4  10     1606.71     1627.71    154.12 o 
  -6   4  10     1217.81     1326.89    135.94 o 
  -4   4  10     2526.28     2367.73    188.09 o 
  -2   4  10     2049.70     1998.99    156.34 o 
   0   4  10    10747.35    10843.16    289.53 o 
   2   4  10     9336.90     9466.50    302.72 o 
   4   4  10    14307.59    14445.51    431.11 o 
   6   4  10    18559.72    18523.76    566.29 o 
   8   4  10     9702.81     9462.26    405.00 o 
  10   4  10      632.63      383.71    203.46 o 
  12   4  10      220.47      311.39    218.57 o 
 -21   5  10      783.57      596.18    145.27 o 
 -19   5  10     2234.53     2025.13    164.69 o 
 -17   5  10     6771.73     6854.56    368.34 o 
 -15   5  10     3617.94     3810.49    257.73 o 
 -13   5  10      676.97      533.33     83.60 o 
 -11   5  10     4715.63     4381.85    249.18 o 
  -9   5  10     3172.54     3440.25    508.90 o 
  -7   5  10     3010.76     3410.37    210.93 o 
  -5   5  10     1642.83     2062.80    167.27 o 
  -3   5  10    18669.88    18888.43    454.28 o 
  -1   5  10    11815.56    12413.34    602.10 o 
   1   5  10    20855.09    20248.84    431.85 o 
   3   5  10    32990.78    32842.10    636.37 o 
   5   5  10    34914.51    34183.92   1006.69 o 
   7   5  10    17278.02    16877.86    555.08 o 
   9   5  10     3182.56     3317.37    384.25 o 
  11   5  10        2.55        0.00    155.97 o 
 -20   6  10       57.64        7.01     97.17 o 
 -18   6  10        9.23        0.00     97.52 o 
 -16   6  10        7.28       31.34     67.95 o 
 -14   6  10      118.31      211.94     71.97 o 
 -12   6  10     4630.71     4505.84    153.79 o 
 -10   6  10     3212.49     3037.62    221.43 o 
  -8   6  10     8382.61     9328.46    334.24 o 
  -6   6  10     7255.04     7143.37    233.75 o 
  -4   6  10      519.98      423.86     86.21 o 
  -2   6  10      670.04      767.93    119.83 o 
   0   6  10     2011.17     2007.51    235.69 o 
   2   6  10     6488.04     6495.53    192.80 o 
   4   6  10     1161.89     1195.62    186.92 o 
   6   6  10      477.27      280.45    132.22 o 
   8   6  10     2121.58     2212.00    244.76 o 
  10   6  10     2768.35     2331.39    348.09 o 
 -19   7  10      187.21      183.33    120.89 o 
 -17   7  10      359.00      241.26     97.74 o 
 -15   7  10       56.42       72.02     67.94 o 
 -13   7  10     3450.41     3601.91    245.41 o 
 -11   7  10    20472.73    21400.11    456.36 o 
  -9   7  10    46660.38    46221.74    746.11 o 
  -7   7  10    33866.32    34454.84    630.66 o 
  -5   7  10    14389.42    13559.10    301.94 o 
  -3   7  10     2184.73     2134.73    178.53 o 
  -1   7  10      932.49     1092.62    247.48 o 
   1   7  10      685.22      631.24     85.70 o 
   3   7  10     1591.12     1366.35    155.55 o 
   5   7  10     1192.70     1087.82    167.92 o 
   7   7  10      706.62      502.62    147.60 o 
   9   7  10      334.39      466.28    160.81 o 
  11   7  10     6892.96     7247.27    578.53 o 
 -18   8  10     1504.42     1510.20    176.62 o 
 -16   8  10     1820.34     1774.06    147.45 o 
 -14   8  10      668.87      693.79     96.04 o 
 -12   8  10     1467.85     1284.04    146.62 o 
 -10   8  10     3164.53     3433.30    377.44 o 
  -8   8  10     9835.04     9926.14    270.62 o 
  -6   8  10     4919.27     4893.88    244.32 o 
  -4   8  10     1463.31     1583.76    142.01 o 
  -2   8  10      631.93      585.76    189.96 o 
   0   8  10     2244.71     2095.48    131.77 o 
   2   8  10     3397.95     3697.61    197.18 o 
   4   8  10      594.48      481.17     89.09 o 
   6   8  10       22.69       50.68    164.87 o 
   8   8  10      290.25      155.73    125.99 o 
  10   8  10      356.92      169.28    145.78 o 
 -17   9  10     8240.54     8484.63    463.01 o 
 -15   9  10     4430.28     4846.50    239.26 o 
 -13   9  10       37.54        7.07     62.28 o 
 -11   9  10      990.40      908.54    156.72 o 
  -9   9  10     1121.32     1023.79    129.33 o 
  -7   9  10      302.95      273.80    108.74 o 
  -5   9  10     3840.79     3863.94    269.39 o 
  -3   9  10     2575.52     2061.14    230.16 o 
  -1   9  10     2126.35     2580.88    251.61 o 
   1   9  10    10313.60    10959.43    314.20 o 
   3   9  10    18486.93    19115.31    469.71 o 
   5   9  10    17635.96    16676.12    379.87 o 
   7   9  10     5830.65     5341.01    282.81 o 
   9   9  10      656.47      657.38    198.04 o 
 -16  10  10      831.56      614.45    110.07 o 
 -14  10  10       63.24       21.70     72.22 o 
 -12  10  10      151.22       89.87     63.75 o 
 -10  10  10      145.64       98.80     89.82 o 
  -8  10  10      624.98      478.12    106.84 o 
  -6  10  10      592.14      495.25    123.67 o 
  -4  10  10      188.59      278.87    164.33 o 
  -2  10  10     1815.41     1872.79    227.26 o 
   0  10  10     6893.04     6396.78    235.42 o 
   2  10  10     9467.58     9596.41    643.38 o 
   4  10  10    11968.13    11482.83    372.18 o 
   6  10  10     4623.48     4748.54    223.57 o 
   8  10  10     2293.41     2475.39    306.54 o 
 -15  11  10       38.52      126.21     83.09 o 
 -13  11  10      145.39       67.13     90.15 o 
 -11  11  10     4723.82     4502.41    342.92 o 
  -9  11  10    11512.25    11738.75    364.84 o 
  -7  11  10     9780.97    10296.75    375.34 o 
  -5  11  10     2395.42     2390.71    264.34 o 
  -3  11  10      888.28      559.08    160.94 o 
  -1  11  10      257.13      210.57    111.20 o 
   1  11  10     1506.70     1332.81    145.01 o 
   3  11  10      330.18      294.24    101.52 o 
   5  11  10        5.84        0.00     91.13 o 
 -12  12  10     3073.61     3471.00    273.97 o 
 -10  12  10    10309.53    10802.93    402.95 o 
  -8  12  10    12122.81    12279.69    437.57 o 
  -6  12  10    10514.11    10710.18    472.36 o 
  -4  12  10     4177.47     3958.35    323.53 o 
  -2  12  10       20.34       84.11     75.70 o 
   0  12  10       97.47      113.50     86.11 o 
   2  12  10        3.57        0.00     74.83 o 
   4  12  10       75.70        0.00     92.97 o 
  -9  13  10      137.06       45.54    110.48 o 
  -7  13  10      586.89      418.44    158.66 o 
  -5  13  10      218.71      402.59    154.29 o 
  -3  13  10      890.26     1031.24    206.59 o 
  -1  13  10     1275.80     1344.39    146.39 o 
   1  13  10     1799.76     1537.43    168.15 o 
 -21   1  11      235.14      128.50    104.79 o 
 -19   1  11       18.59       29.58     83.69 o 
 -17   1  11        1.28      107.52     78.65 o 
 -15   1  11     1362.16     1417.03    136.12 o 
 -13   1  11    24814.06    24720.85    470.37 o 
 -11   1  11    26059.55    25744.18    460.24 o 
  -9   1  11    19795.09    19540.76    368.24 o 
  -7   1  11     5561.33     6052.89    179.38 o 
  -5   1  11     1238.68     1312.10     95.94 o 
  -3   1  11     8353.66     7583.85    201.92 o 
  -1   1  11     7605.01     7761.10    211.42 o 
   1   1  11     1122.10      981.04     96.57 o 
   3   1  11     3710.18     3742.85    348.46 o 
   5   1  11        2.59        0.00     79.66 o 
   7   1  11      771.18      797.44    205.89 o 
   9   1  11     3824.09     4451.00    336.47 o 
  11   1  11     9134.08    10272.26    491.41 o 
 -22   2  11       65.70      136.99    100.76 o 
 -20   2  11       44.13        0.00     87.67 o 
 -18   2  11        1.88        0.00     73.25 o 
 -16   2  11        3.56       17.08     66.43 o 
 -14   2  11       89.42       38.92     70.18 o 
 -12   2  11      961.47      837.69     99.82 o 
 -10   2  11    19241.44    18869.88    363.22 o 
  -8   2  11     4505.29     4722.16    176.67 o 
  -6   2  11        0.09        1.36     39.70 o 
  -4   2  11     1581.87     1553.67     99.01 o 
  -2   2  11        9.31       63.36     46.80 o 
   0   2  11      403.74      317.86     83.19 o 
   2   2  11      107.03      112.91     69.48 o 
   4   2  11      106.39      134.85     81.71 o 
   6   2  11      556.05      644.40    142.68 o 
   8   2  11      516.45      734.37    184.03 o 
  10   2  11     1445.76     1308.80    277.39 o 
  12   2  11     1139.77     1352.96    339.45 o 
 -21   3  11      761.64      819.79    130.66 o 
 -19   3  11      272.93      221.62     97.85 o 
 -17   3  11       35.58       12.18     70.86 o 
 -15   3  11      530.97      536.00     95.46 o 
 -13   3  11     2086.83     1890.16    136.36 o 
 -11   3  11     9125.75     9252.06    239.55 o 
  -9   3  11     7855.44     7691.49    391.03 o 
  -7   3  11     2108.09     2298.28    173.18 o 
  -5   3  11      406.42      472.50     87.63 o 
  -3   3  11     8960.42     8821.45    249.65 o 
  -1   3  11     6471.38     6831.24    196.29 o 
   1   3  11     3211.64     3362.89    179.94 o 
   3   3  11      784.76      669.56    107.64 o 
   5   3  11      536.53      301.75     92.59 o 
   7   3  11        2.80       36.88    103.85 o 
   9   3  11      962.72      813.07    174.09 o 
  11   3  11     2959.03     3678.95    467.36 o 
 -20   4  11      994.15      712.92    122.53 o 
 -18   4  11       57.34       59.03     71.62 o 
 -16   4  11     1962.26     2045.96    160.29 o 
 -14   4  11    11497.58    11052.27    381.83 o 
 -12   4  11    13190.21    13258.49    302.00 o 
 -10   4  11     9124.04     8727.10    397.77 o 
  -8   4  11     5774.50     5978.90    265.15 o 
  -6   4  11     1012.34     1045.85    131.49 o 
  -4   4  11      730.86      896.81    120.55 o 
  -2   4  11     1890.41     1901.90    155.35 o 
   0   4  11     6127.85     6059.52    220.68 o 
   2   4  11     1035.75      930.02    115.38 o 
   4   4  11       80.05       67.30     74.85 o 
   6   4  11      746.94      711.42    137.03 o 
   8   4  11     1279.32      987.59    243.93 o 
  10   4  11     4282.02     3782.57    448.47 o 
 -21   5  11        9.15       20.55    103.88 o 
 -19   5  11        0.08       53.47     83.56 o 
 -17   5  11      140.99      215.74     80.82 o 
 -15   5  11      346.89      213.75     81.60 o 
 -13   5  11     1849.58     1828.17    162.41 o 
 -11   5  11     6859.32     6710.93    440.35 o 
  -9   5  11     4358.11     4410.05    250.29 o 
  -7   5  11       73.94        0.00    100.85 o 
  -5   5  11     7255.00     7482.62    285.59 o 
  -3   5  11     3609.88     3463.28    211.55 o 
  -1   5  11     1804.57     1571.94    114.12 o 
   1   5  11      273.57      161.15     75.14 o 
   3   5  11     1341.94     1587.85    246.93 o 
   5   5  11     3193.48     2818.38    203.24 o 
   7   5  11       77.62       94.73    110.60 o 
   9   5  11      136.50        0.00    147.33 o 
  11   5  11     1335.27     1007.03    283.87 o 
 -20   6  11       18.62        0.00     92.37 o 
 -18   6  11       72.21      123.19     86.18 o 
 -16   6  11       23.82        0.00     68.34 o 
 -14   6  11     1474.37     1491.21    160.62 o 
 -12   6  11    10618.94    10748.06    397.17 o 
 -10   6  11    25667.25    26447.10    628.85 o 
  -8   6  11    11524.25    12339.03    395.59 o 
  -6   6  11      390.16      267.16    106.08 o 
  -4   6  11     7516.15     8013.81    528.57 o 
  -2   6  11     8532.42     8843.22    545.34 o 
   0   6  11     1767.69     1609.82     96.78 o 
   2   6  11     1529.90     1637.52    146.87 o 
   4   6  11     1516.35     1673.95    404.86 o 
   6   6  11      247.78      116.05    114.49 o 
   8   6  11     1218.85     1026.56    282.25 o 
  10   6  11     5247.09     5204.07    506.75 o 
 -19   7  11      197.01      141.72     97.37 o 
 -17   7  11      118.88      166.06     96.64 o 
 -15   7  11        9.76       61.97     69.59 o 
 -13   7  11      189.34      128.68     63.49 o 
 -11   7  11     1159.52     1108.43    140.33 o 
  -9   7  11     1351.26     1609.34    171.60 o 
  -7   7  11      734.23      708.73     98.63 o 
  -5   7  11      109.57       63.96     65.85 o 
  -3   7  11     1033.25     1185.96    176.50 o 
  -1   7  11     2292.50     2018.24    149.52 o 
   1   7  11     1235.28     1210.10     92.23 o 
   3   7  11     1473.74     1044.28    156.09 o 
   5   7  11      390.85      218.04    116.91 o 
   7   7  11       11.64       79.46    110.38 o 
   9   7  11       27.47       49.44    369.68 o 
 -18   8  11      238.93      173.04    103.40 o 
 -16   8  11      307.67      283.37     89.06 o 
 -14   8  11     2264.15     2535.79    242.18 o 
 -12   8  11     7974.76     8380.88    315.86 o 
 -10   8  11     7005.19     7362.59    258.26 o 
  -8   8  11     2816.26     2722.33    167.66 o 
  -6   8  11     1769.54     1869.64    142.74 o 
  -4   8  11     6875.19     6777.36    327.83 o 
  -2   8  11     9394.25     9337.04    474.10 o 
   0   8  11    13643.94    13240.03    337.78 o 
   2   8  11     4137.25     3765.51    167.51 o 
   4   8  11     1267.90     1167.31    208.87 o 
   6   8  11      115.76      140.39    121.10 o 
   8   8  11      212.01      200.29    166.76 o 
 -17   9  11        3.91       91.47     86.60 o 
 -15   9  11     1086.64     1189.30    121.15 o 
 -13   9  11     1127.65     1201.80     98.19 o 
 -11   9  11     1128.01     1097.65    146.98 o 
  -9   9  11      380.32      377.33    105.69 o 
  -7   9  11     1089.45     1266.05    142.42 o 
  -5   9  11     3825.76     3842.48    484.36 o 
  -3   9  11     1007.76      826.04    168.40 o 
  -1   9  11      269.25      251.32     95.06 o 
   1   9  11      911.92      794.10    118.15 o 
   3   9  11      225.95      113.15     80.47 o 
   5   9  11        0.05        0.00     82.01 o 
   7   9  11      555.89      420.29    125.39 o 
 -16  10  11        1.48       44.54     83.47 o 
 -14  10  11      941.02      914.56    118.93 o 
 -12  10  11     1897.75     1641.37    184.69 o 
 -10  10  11     3321.25     3796.34    312.36 o 
  -8  10  11      583.10      364.96    112.40 o 
  -6  10  11       72.04       57.21    117.31 o 
  -4  10  11     1376.76     1463.94    216.34 o 
  -2  10  11     3879.89     4320.44    334.05 o 
   0  10  11     6604.39     6573.18    250.34 o 
   2  10  11     2257.06     2087.52    286.47 o 
   4  10  11     1010.26      843.64    115.28 o 
   6  10  11     1081.91     1172.49    295.95 o 
 -13  11  11     2276.71     2205.90    140.62 o 
 -11  11  11     3631.37     3720.92    245.55 o 
  -9  11  11     2307.83     2257.21    197.87 o 
  -7  11  11     1012.52      781.82    268.22 o 
  -5  11  11     2174.78     2064.56    314.63 o 
  -3  11  11     6932.83     7222.90    699.42 o 
  -1  11  11     2629.43     2626.04    421.93 o 
   1  11  11     1266.56     1155.55    198.41 o 
   3  11  11      614.21      772.51    135.66 o 
 -12  12  11      583.64      609.97    136.71 o 
 -10  12  11     1167.96     1202.21    162.57 o 
  -8  12  11      133.89        0.00    152.46 o 
  -6  12  11     2723.44     2936.26    477.34 o 
  -4  12  11     8486.04     8527.35    454.61 o 
  -2  12  11     3199.71     3430.10    350.20 o 
   0  12  11     1326.40     1152.65    144.42 o 
   2  12  11     1153.91      975.69    146.05 o 
  -7  13  11       12.05        5.02    141.75 o 
  -5  13  11     1405.72     1599.68    239.48 o 
  -3  13  11     3237.87     3269.39    444.69 o 
 -20   0  12     1809.86     1629.10    451.17 o 
 -18   0  12      528.41      432.17    147.74 o 
 -16   0  12     1826.11     1889.20    228.75 o 
 -14   0  12     2102.59     2092.83    378.04 o 
 -12   0  12     7120.90     6291.46    561.80 o 
 -10   0  12    16563.30    16236.95   1281.45 o 
  -8   0  12        3.00        0.00     67.02 o 
  -6   0  12     6192.23     6578.88    278.66 o 
  -4   0  12    17850.21    17007.31    482.92 o 
  -2   0  12     2196.36     2011.78    182.15 o 
   0   0  12      739.67      721.39    129.02 o 
   2   0  12     3888.06     3329.78    324.88 o 
   4   0  12    18635.12    18159.99    780.91 o 
   6   0  12    13357.12    12803.20    680.53 o 
   8   0  12     8021.71     9376.28    619.54 o 
  10   0  12    13027.57    13994.26    810.05 o 
 -21   1  12      381.08      329.56    113.79 o 
 -19   1  12      197.77      389.36    171.30 o 
 -17   1  12       97.66       19.20     76.88 o 
 -15   1  12     1234.85     1158.63    150.87 o 
 -13   1  12    15399.39    14341.80    342.26 o 
 -11   1  12     5160.90     5154.78    271.78 o 
  -9   1  12     2723.97     2642.39    178.61 o 
  -7   1  12      131.61       99.14     52.83 o 
  -5   1  12       62.20      106.86     53.62 o 
  -3   1  12     1675.89     1809.37    121.42 o 
  -1   1  12     1092.84     1032.56    135.23 o 
   1   1  12     6422.27     6218.74    236.92 o 
   3   1  12     1044.32      929.41    293.85 o 
   5   1  12      251.35      522.42    137.22 o 
   7   1  12     2577.58     2611.10    261.20 o 
   9   1  12     1967.96     2015.79    256.68 o 
 -20   2  12      223.61      308.62    110.13 o 
 -18   2  12       26.57       63.16     79.44 o 
 -16   2  12      108.15       28.16     70.88 o 
 -14   2  12     2310.88     2704.26    244.36 o 
 -12   2  12      371.07      313.02     95.11 o 
 -10   2  12      934.61      755.72    122.30 o 
  -8   2  12     4063.73     3709.81    154.08 o 
  -6   2  12    28282.51    29021.07    481.67 o 
  -4   2  12    41714.82    41753.19    631.24 o 
  -2   2  12    33994.81    34635.66    556.47 o 
   0   2  12     9214.45     8845.51    278.60 o 
   2   2  12     2740.64     3151.19    231.90 o 
   4   2  12     2736.64     2576.93    230.97 o 
   6   2  12       48.69       41.87    154.62 o 
   8   2  12      448.25      444.78    154.69 o 
  10   2  12      455.81      611.57    205.35 o 
 -21   3  12      957.18     1048.37    143.35 o 
 -19   3  12      436.69      374.17    113.68 o 
 -17   3  12       99.39       81.77     81.52 o 
 -15   3  12      782.86      531.26    128.45 o 
 -13   3  12     1659.47     1281.86    127.51 o 
 -11   3  12     1188.64     1092.68     98.99 o 
  -9   3  12     2811.29     2887.94    133.61 o 
  -7   3  12     8069.68     8060.68    204.89 o 
  -5   3  12    10119.25     9954.52    264.06 o 
  -3   3  12    19006.67    19534.44    371.06 o 
  -1   3  12    15356.73    15120.09    400.80 o 
   1   3  12     6209.09     6370.83    248.55 o 
   3   3  12      730.57      744.10    117.51 o 
   5   3  12        0.54      139.72    103.99 o 
   7   3  12      236.27       73.06    125.23 o 
   9   3  12      231.72      178.66    144.68 o 
 -20   4  12      871.00      813.35    126.37 o 
 -18   4  12     1134.13     1330.08    148.54 o 
 -16   4  12     1565.78     1647.04    147.28 o 
 -14   4  12     3807.89     3519.58    297.25 o 
 -12   4  12     8823.21     8890.05    244.93 o 
 -10   4  12    10570.47    10014.51    232.46 o 
  -8   4  12     2343.41     2203.72    188.68 o 
  -6   4  12       55.71       76.34     78.17 o 
  -4   4  12      931.89      951.43     78.43 o 
  -2   4  12      501.77      555.26    115.74 o 
   0   4  12     2523.71     2424.92    207.81 o 
   2   4  12     3445.42     3517.59    203.95 o 
   4   4  12     7056.16     7103.61    287.16 o 
   6   4  12     1924.62     2228.82    237.37 o 
   8   4  12     3026.44     2854.33    383.71 o 
  10   4  12     3759.09     3625.52    471.67 o 
 -19   5  12     1172.05     1244.17    141.28 o 
 -17   5  12     2051.19     2309.26    165.46 o 
 -15   5  12     4708.82     4626.33    214.95 o 
 -13   5  12     6868.14     7165.14    322.25 o 
 -11   5  12     6401.74     6480.62    312.46 o 
  -9   5  12     2702.54     2773.97    217.48 o 
  -7   5  12      413.10      350.29    102.97 o 
  -5   5  12     6503.58     6089.95    352.54 o 
  -3   5  12     5094.58     5421.66    337.62 o 
  -1   5  12      859.68      739.15     99.67 o 
   1   5  12     1527.42     1419.56    139.56 o 
   3   5  12     5711.87     6060.89    319.62 o 
   5   5  12     7663.91     7111.31    325.77 o 
   7   5  12     6812.12     7442.63    507.83 o 
   9   5  12     6929.03     8634.23    595.26 o 
 -18   6  12       32.53        0.00     78.55 o 
 -16   6  12      108.88       72.86     74.28 o 
 -14   6  12       14.53        0.00     60.84 o 
 -12   6  12        2.29        0.00     83.19 o 
 -10   6  12      274.89      322.53    106.23 o 
  -8   6  12     2347.49     2130.67    198.12 o 
  -6   6  12     4213.78     4532.26    263.41 o 
  -4   6  12     6002.56     6406.33    370.19 o 
  -2   6  12     5376.99     5665.40    395.96 o 
   0   6  12     3473.50     3756.13    261.27 o 
   2   6  12     4429.53     4367.15    244.58 o 
   4   6  12      597.70      423.45    108.20 o 
   6   6  12      605.64      219.79    120.46 o 
   8   6  12     1042.61      732.34    239.61 o 
 -19   7  12        5.00        0.00     96.33 o 
 -17   7  12        1.81       21.77     85.28 o 
 -15   7  12      419.69      365.32     85.94 o 
 -13   7  12     1287.43     1271.81    109.90 o 
 -11   7  12     1654.75     1581.56    232.61 o 
  -9   7  12      912.82      631.67    116.08 o 
  -7   7  12    14868.83    14224.35    533.56 o 
  -5   7  12    28491.78    27431.99    887.22 o 
  -3   7  12    19290.18    20120.86    667.99 o 
  -1   7  12    11369.32    11231.64    411.38 o 
   1   7  12     4375.65     4627.00    225.33 o 
   3   7  12      408.37      408.98    125.22 o 
   5   7  12      344.59      360.45    135.33 o 
   7   7  12      278.71      273.03    169.19 o 
 -18   8  12      798.05      803.81    139.50 o 
 -16   8  12     1903.85     2077.70    230.10 o 
 -14   8  12     1492.43     1585.81    130.06 o 
 -12   8  12      605.27      387.21    114.42 o 
 -10   8  12     2167.86     2074.78    217.79 o 
  -8   8  12     4692.76     4627.07    297.01 o 
  -6   8  12     3243.39     3664.34    247.71 o 
  -4   8  12     2312.02     2501.53    214.41 o 
  -2   8  12     4157.08     4501.35    331.86 o 
   0   8  12     1789.28     1661.84    141.12 o 
   2   8  12     3697.33     4107.61    227.68 o 
   4   8  12     2346.60     2492.35    204.04 o 
   6   8  12      269.25      185.75    179.71 o 
 -15   9  12     3906.40     4091.29    280.63 o 
 -13   9  12     4294.88     4645.62    281.16 o 
 -11   9  12     7703.70     8298.60    327.84 o 
  -9   9  12     4103.52     4506.46    252.01 o 
  -7   9  12      516.72      645.19    163.52 o 
  -5   9  12      428.43      421.43    151.72 o 
  -3   9  12     6699.77     6161.47    381.22 o 
  -1   9  12      235.69      200.59     79.03 o 
   1   9  12     2246.62     1928.37    221.56 o 
   3   9  12     3370.90     3446.34    226.58 o 
   5   9  12     3112.66     3180.05    235.16 o 
 -14  10  12     2332.11     2419.42    146.25 o 
 -12  10  12     1247.73     1206.44    156.61 o 
 -10  10  12      982.23     1131.04    238.25 o 
  -8  10  12     1419.06     1347.86    229.90 o 
  -6  10  12        1.65      170.86    130.06 o 
  -4  10  12        9.99       66.96    129.99 o 
  -2  10  12       61.72        0.00    171.08 o 
   0  10  12       74.66       56.96     86.68 o 
   2  10  12     1177.28      979.79    139.85 o 
   4  10  12     2488.77     2199.20    203.54 o 
 -11  11  12      844.68      804.83    173.65 o 
  -9  11  12        1.91      103.84    226.12 o 
  -7  11  12     5527.21     4918.17    447.12 o 
  -5  11  12     6847.57     6728.75    418.54 o 
  -3  11  12     4361.51     4757.50    581.23 o 
  -1  11  12     5075.80     4734.01    244.23 o 
   1  11  12     1489.94     1325.50    191.33 o 
  -8  12  12     1898.15     1483.49    233.88 o 
  -6  12  12     5058.14     5515.15    398.42 o 
  -4  12  12    12624.63    12529.33    988.68 o 
  -2  12  12     5216.43     5235.06    235.11 o 
 -21   1  13     1466.88     1349.37    221.07 o 
 -19   1  13     1430.62     1102.24    143.03 o 
 -17   1  13     1560.20     1677.80    159.29 o 
 -15   1  13      482.99      459.54    155.87 o 
 -13   1  13        7.71       13.52     62.68 o 
 -11   1  13      794.72      547.54     83.66 o 
  -9   1  13     4790.21     4418.31    271.47 o 
  -7   1  13    19599.18    18593.88    373.38 o 
  -5   1  13    24883.58    24295.84    501.80 o 
  -3   1  13     8208.02     8556.86    241.32 o 
  -1   1  13     1188.28     1040.62    118.56 o 
   1   1  13      292.47      301.21     89.14 o 
   3   1  13     5975.84     5823.01    321.75 o 
   5   1  13     2276.46     1787.81    220.12 o 
   7   1  13      338.42      388.44    146.95 o 
   9   1  13      118.81       80.43    146.86 o 
 -20   2  13      258.39      238.69    110.66 o 
 -18   2  13        2.49       26.86     82.10 o 
 -16   2  13       35.83        6.33     75.04 o 
 -14   2  13      188.49      179.94     77.04 o 
 -12   2  13      131.35       52.75     63.72 o 
 -10   2  13     1102.94      998.36    101.15 o 
  -8   2  13     2516.80     2612.09    275.85 o 
  -6   2  13     2702.66     2694.66    144.12 o 
  -4   2  13     4777.74     4815.61    185.47 o 
  -2   2  13      981.73      948.30    102.36 o 
   0   2  13        0.10      109.33     70.99 o 
   2   2  13      251.18      357.80    101.74 o 
   4   2  13       67.85       83.50    121.70 o 
   6   2  13      191.70      337.01    142.46 o 
   8   2  13       79.59        0.00    125.62 o 
 -19   3  13     1831.49     1436.63    159.07 o 
 -17   3  13      483.95      412.72    101.30 o 
 -15   3  13      239.43      205.01     79.53 o 
 -13   3  13       16.23       10.29     64.04 o 
 -11   3  13       23.30       30.66     58.73 o 
  -9   3  13      616.22      607.03     98.54 o 
  -7   3  13     3508.21     3662.98    196.75 o 
  -5   3  13    13811.75    14132.07    312.44 o 
  -3   3  13     6207.76     6175.19    208.58 o 
  -1   3  13       37.42        0.00     71.48 o 
   1   3  13     3034.92     2548.14    186.26 o 
   3   3  13     6892.98     6284.17    277.88 o 
   5   3  13     1373.29     1231.68    301.41 o 
   7   3  13      215.50       68.78    135.54 o 
 -20   4  13     1350.65     1451.38    155.16 o 
 -18   4  13     2897.88     2987.25    315.55 o 
 -16   4  13      618.67      537.48    104.47 o 
 -14   4  13      319.23      266.43     82.51 o 
 -12   4  13       70.82        0.00     60.06 o 
 -10   4  13      607.08      582.45    110.77 o 
  -8   4  13     3803.38     4126.10    150.06 o 
  -6   4  13    10939.51    11704.93    415.64 o 
  -4   4  13    14975.91    15213.60    395.55 o 
  -2   4  13     6234.23     5956.99    243.99 o 
   0   4  13       27.06        0.00     68.21 o 
   2   4  13      620.54      667.64    121.10 o 
   4   4  13      213.38      299.47    119.69 o 
   6   4  13      446.08      342.02    212.90 o 
   8   4  13       47.84        5.94    178.09 o 
 -19   5  13       78.84       57.24     86.76 o 
 -17   5  13      272.24      210.49     91.95 o 
 -15   5  13      737.31      879.65    135.54 o 
 -13   5  13      606.56      554.45    131.88 o 
 -11   5  13      308.63      332.17     69.95 o 
  -9   5  13      466.80      457.21    119.17 o 
  -7   5  13     1297.89     1196.66    158.72 o 
  -5   5  13     2298.29     2091.88    197.01 o 
  -3   5  13      211.90      207.75    112.57 o 
  -1   5  13      132.88       62.98     70.41 o 
   1   5  13      323.13      211.00    146.54 o 
   3   5  13      251.31      362.34    106.53 o 
   5   5  13      724.95      928.47    153.10 o 
   7   5  13      822.97      827.32    241.77 o 
 -18   6  13      837.76      806.91    118.28 o 
 -16   6  13      269.38      392.89     93.22 o 
 -14   6  13      174.78      190.00     80.73 o 
 -12   6  13        1.75        9.35     93.53 o 
 -10   6  13     1663.48     1838.50    197.66 o 
  -8   6  13    10988.52    11803.80    406.48 o 
  -6   6  13    12900.23    14744.02    456.02 o 
  -4   6  13     9842.65     9957.29    456.40 o 
  -2   6  13     2391.87     2336.54    150.02 o 
   0   6  13      764.47      725.75    115.72 o 
   2   6  13     4220.44     4478.44    245.23 o 
   4   6  13     4348.07     3982.53    301.87 o 
   6   6  13     1480.61     1218.66    226.66 o 
 -17   7  13      114.05        6.16     94.31 o 
 -15   7  13      152.39        6.56     69.23 o 
 -13   7  13      292.96      258.16    106.47 o 
 -11   7  13      636.25      509.13    176.91 o 
  -9   7  13     1083.82      933.01    159.09 o 
  -7   7  13      314.87      107.87    169.83 o 
  -5   7  13        3.22      104.73    129.72 o 
  -3   7  13        0.21        0.00    108.56 o 
  -1   7  13     1050.23      982.94    118.19 o 
   1   7  13     2349.65     2404.04    335.14 o 
   3   7  13     3394.22     3597.61    281.94 o 
   5   7  13      356.92      237.98    147.60 o 
 -16   8  13      830.49     1139.97    139.46 o 
 -14   8  13      800.60      516.14    159.61 o 
 -12   8  13       99.08      119.07    118.71 o 
 -10   8  13      457.70      231.99    107.73 o 
  -8   8  13     2991.74     2799.36    310.41 o 
  -6   8  13     4548.25     4608.77    386.41 o 
  -4   8  13     4455.11     4877.13    535.63 o 
  -2   8  13     1821.04     2024.94    195.09 o 
   0   8  13     1403.06     1425.21    228.55 o 
   2   8  13     3164.73     3392.19    223.13 o 
   4   8  13     3268.92     3038.97    297.90 o 
 -15   9  13        1.46      149.70     90.75 o 
 -13   9  13      140.25      149.19    126.94 o 
 -11   9  13      127.86       60.33    119.95 o 
  -9   9  13      340.79      293.75    134.30 o 
  -7   9  13      744.46     1316.80    343.23 o 
  -5   9  13     3717.37     3911.59    726.40 o 
  -3   9  13     1342.41     1416.79    233.73 o 
  -1   9  13      435.92      515.72    176.99 o 
   1   9  13      210.36      147.58     91.63 o 
   3   9  13      148.97      101.61    113.94 o 
 -12  10  13      246.60      294.98    117.91 o 
 -10  10  13       23.11       51.38    100.01 o 
  -8  10  13      475.29      408.55    166.55 o 
  -6  10  13     2265.09     2530.15    495.96 o 
  -4  10  13     5169.76     5262.01    389.12 o 
  -2  10  13       81.16        0.00     75.31 o 
   0  10  13      810.57      768.03    129.71 o 
  -9  11  13      193.09      382.12    174.53 o 
  -7  11  13     3141.92     3214.66    324.55 o 
  -5  11  13     2177.53     2071.90    272.54 o 
  -3  11  13     1126.78     1200.25    241.50 o 
 -20   0  14     1064.38     1100.65    272.00 o 
 -18   0  14      729.55      615.02    292.77 o 
 -16   0  14        1.55        0.00     85.49 o 
 -14   0  14     3392.93     2552.40    365.36 o 
 -12   0  14     3309.83     3137.87    253.57 o 
 -10   0  14     6833.80     7082.82    336.95 o 
  -8   0  14     8093.37     8310.72    347.87 o 
  -6   0  14     7529.39     8314.34    569.09 o 
  -4   0  14     2146.42     2030.54    201.71 o 
  -2   0  14      244.93      264.48    111.20 o 
   0   0  14     4470.55     4975.24    410.69 o 
   2   0  14    14004.45    13365.00    671.89 o 
   4   0  14      369.52      327.04    189.43 o 
   6   0  14      145.47      257.42    189.43 o 
 -19   1  14      153.18      147.81    105.11 o 
 -17   1  14       60.62       50.48     85.97 o 
 -15   1  14        1.11       31.79     70.59 o 
 -13   1  14      592.02      493.82     95.33 o 
 -11   1  14     4212.95     3961.93    205.41 o 
  -9   1  14     4080.59     4130.50    221.25 o 
  -7   1  14     1115.81     1150.23    112.92 o 
  -5   1  14      378.68      210.27     74.53 o 
  -3   1  14     1654.22     1502.08    127.63 o 
  -1   1  14     2493.00     2524.81    185.31 o 
   1   1  14     7219.64     7081.75    424.18 o 
   3   1  14      711.56      605.06    151.87 o 
   5   1  14        1.56      146.09    127.09 o 
   7   1  14      985.48     1003.24    205.47 o 
 -18   2  14     3113.74     3100.19    215.78 o 
 -16   2  14      169.91      137.41     85.25 o 
 -14   2  14       23.57       51.36     68.76 o 
 -12   2  14      248.63      197.22     96.58 o 
 -10   2  14      125.53       48.10     61.30 o 
  -8   2  14       22.42       26.87     70.42 o 
  -6   2  14       35.21       57.44     59.28 o 
  -4   2  14      200.15      155.31     66.80 o 
  -2   2  14     5919.88     5703.77    388.09 o 
   0   2  14    16762.69    17279.24    446.40 o 
   2   2  14    12375.49    13092.72    477.44 o 
   4   2  14     5872.45     6053.72    364.07 o 
   6   2  14     1482.59     1139.79    356.18 o 
 -19   3  14     2544.30     2921.66    270.06 o 
 -17   3  14     1269.70     1282.52    149.58 o 
 -15   3  14      963.30      816.98    116.19 o 
 -13   3  14      516.47      493.65     98.77 o 
 -11   3  14      859.98      882.29    140.60 o 
  -9   3  14      901.89      697.87    133.49 o 
  -7   3  14       16.99        0.00     54.42 o 
  -5   3  14        1.47        5.91     57.84 o 
  -3   3  14     3219.76     3178.22    380.70 o 
  -1   3  14     9175.63     9142.65    311.00 o 
   1   3  14    11174.27    11879.85    373.35 o 
   3   3  14    10261.80    10896.91    440.36 o 
   5   3  14     2443.75     2692.75    399.36 o 
 -18   4  14        1.82       22.20     91.51 o 
 -16   4  14      400.30      488.51    106.32 o 
 -14   4  14     2084.26     2096.82    167.63 o 
 -12   4  14     4455.21     4243.77    201.05 o 
 -10   4  14     4521.86     4602.60    205.64 o 
  -8   4  14     9341.38     9565.39    252.91 o 
  -6   4  14     9485.35     9311.37    250.99 o 
  -4   4  14     2734.45     2998.85    253.74 o 
  -2   4  14     1132.31     1300.02    279.45 o 
   0   4  14       54.05        0.00     78.61 o 
   2   4  14      595.31      390.07    135.62 o 
   4   4  14      269.53      225.95    124.17 o 
   6   4  14      326.40      278.70    141.98 o 
 -17   5  14       35.80       22.28     85.09 o 
 -15   5  14      822.66      743.54    115.96 o 
 -13   5  14     1443.69     1546.67    158.29 o 
 -11   5  14     4351.52     4480.69    336.82 o 
  -9   5  14     3373.96     3265.28    250.64 o 
  -7   5  14     2501.30     2979.20    157.95 o 
  -5   5  14     5166.92     5407.14    292.60 o 
  -3   5  14     1233.85     1322.30    145.24 o 
  -1   5  14      443.22      309.28    188.78 o 
   1   5  14     2696.67     2683.69    461.47 o 
   3   5  14      914.53      688.76    159.54 o 
   5   5  14        0.50       73.40    146.79 o 
 -16   6  14        1.31       19.79     76.44 o 
 -14   6  14      221.24      215.23     80.88 o 
 -12   6  14        9.22       51.46     56.22 o 
 -10   6  14      116.63       61.33    120.38 o 
  -8   6  14     1066.93     1063.25    162.26 o 
  -6   6  14      407.45      561.25    163.95 o 
  -4   6  14      378.95      444.40     84.29 o 
  -2   6  14      600.70      643.65    155.91 o 
   0   6  14     3955.69     3423.43    435.99 o 
   2   6  14     4555.57     4673.65    267.42 o 
   4   6  14     1689.35     1747.73    232.93 o 
 -15   7  14       97.90      134.57     81.53 o 
 -13   7  14       77.12       88.60    100.40 o 
 -11   7  14      680.94      870.68    185.76 o 
  -9   7  14     1892.69     1907.50    208.73 o 
  -7   7  14      806.74      604.36    169.10 o 
  -5   7  14       24.46        0.00    121.53 o 
  -3   7  14     2917.56     3265.95    176.53 o 
  -1   7  14     7026.85     7021.54    281.35 o 
   1   7  14    10222.62    10791.36    432.07 o 
   3   7  14    10091.77    10285.31    940.38 o 
 -14   8  14     2352.82     2352.85    309.29 o 
 -12   8  14      699.49      463.28    128.93 o 
 -10   8  14     1525.12     1656.22    183.88 o 
  -8   8  14     2070.53     2227.26    287.28 o 
  -6   8  14     2708.51     2701.01    312.84 o 
  -4   8  14     1673.56     1556.42    373.99 o 
  -2   8  14     1427.59     1387.95    259.31 o 
   0   8  14     1986.13     2062.24    207.94 o 
   2   8  14     1604.84     1629.82    209.73 o 
 -13   9  14     3658.74     3571.82    315.96 o 
 -11   9  14     3653.75     3504.80    309.01 o 
  -9   9  14     1835.72     2623.89    461.96 o 
  -7   9  14     6012.58     5764.79    650.85 o 
  -5   9  14     9223.54    10052.49    816.53 o 
  -3   9  14     2272.06     2324.91    445.77 o 
  -1   9  14      290.17      343.87    118.45 o 
 -10  10  14     1182.46      935.79    332.98 o 
  -8  10  14     3555.76     3364.86    521.86 o 
  -6  10  14     2368.88     2580.83    302.47 o 
  -4  10  14     1612.83     1119.24    223.67 o 
 -17   1  15     1682.23     1428.72    156.90 o 
 -15   1  15     2041.52     2226.56    218.18 o 
 -13   1  15     3072.26     3045.12    213.83 o 
 -11   1  15     1604.42     1675.43    141.77 o 
  -9   1  15      153.72      144.72     68.27 o 
  -7   1  15      248.99      190.90     72.19 o 
  -5   1  15     1942.67     1741.66    141.47 o 
  -3   1  15     2760.16     2795.84    173.81 o 
  -1   1  15    10186.18     9887.96    335.70 o 
   1   1  15     8120.07     8050.78    376.11 o 
   3   1  15     2986.18     2876.50    309.23 o 
   5   1  15       13.88       14.32    133.08 o 
 -18   2  15      545.69      262.78    108.51 o 
 -16   2  15        3.58        0.00     76.33 o 
 -14   2  15     1615.04     1142.86    131.48 o 
 -12   2  15      503.10      356.68     86.36 o 
 -10   2  15        5.49       40.56     59.98 o 
  -8   2  15      419.16      353.11     81.76 o 
  -6   2  15       93.82      155.70     69.35 o 
  -4   2  15      370.19      302.24     79.88 o 
  -2   2  15      689.49      690.74    120.58 o 
   0   2  15     1737.79     1931.48    179.20 o 
   2   2  15     2208.08     1896.61    224.95 o 
   4   2  15      542.34      537.10    162.05 o 
 -17   3  15       96.34      197.41     95.55 o 
 -15   3  15     2790.59     3123.37    198.32 o 
 -13   3  15     1614.36     1771.57    151.06 o 
 -11   3  15      348.06      254.19     81.31 o 
  -9   3  15       47.99      103.99     68.26 o 
  -7   3  15        9.63       32.22     65.31 o 
  -5   3  15       47.17       46.62     68.95 o 
  -3   3  15     1704.89     1709.10    203.92 o 
  -1   3  15     3431.32     3656.18    228.83 o 
   1   3  15     4496.52     4565.16    264.87 o 
   3   3  15     1461.61     1469.22    213.40 o 
 -16   4  15     2037.99     1743.06    163.63 o 
 -14   4  15      987.02      842.93    119.45 o 
 -12   4  15      349.93      189.60     79.32 o 
 -10   4  15       27.28       15.38     66.66 o 
  -8   4  15      521.32      580.19     91.29 o 
  -6   4  15        9.08        0.00     64.76 o 
  -4   4  15     1904.49     1561.99    152.21 o 
  -2   4  15     5131.92     5029.58    249.62 o 
   0   4  15     7212.63     6978.67    301.52 o 
   2   4  15     2282.20     2166.82    204.89 o 
   4   4  15      561.02      685.24    175.79 o 
 -17   5  15      134.99       68.42     96.99 o 
 -15   5  15      636.40      572.08    113.96 o 
 -13   5  15     1138.01     1235.15    124.38 o 
 -11   5  15      557.99      613.75    120.58 o 
  -9   5  15       26.19       62.30     66.84 o 
  -7   5  15       49.15       42.84     66.99 o 
  -5   5  15       25.16      128.20     77.28 o 
  -3   5  15        7.13        0.00    101.08 o 
  -1   5  15      289.07      225.40    104.75 o 
   1   5  15     1092.96      891.19    149.33 o 
   3   5  15       65.64      163.73    119.40 o 
 -16   6  15      413.79      258.41     99.14 o 
 -14   6  15     2736.32     3013.72    177.87 o 
 -12   6  15     3421.83     3390.62    228.82 o 
 -10   6  15      917.23     1156.47    183.90 o 
  -8   6  15      123.38       41.71    177.48 o 
  -6   6  15     1010.74     1071.61    192.42 o 
  -4   6  15     1003.01     1044.69    142.06 o 
  -2   6  15     4281.54     4459.46    551.71 o 
   0   6  15     5506.46     6136.48    292.52 o 
   2   6  15     3915.96     4303.59    272.38 o 
 -13   7  15        4.96       60.72    108.58 o 
 -11   7  15       23.03        0.00    101.05 o 
  -9   7  15      276.32      115.35    123.51 o 
  -7   7  15      260.12      182.74    325.42 o 
  -5   7  15      703.92      679.06    196.80 o 
  -3   7  15      225.34        4.38    131.26 o 
  -1   7  15       30.68       64.91     94.41 o 
   1   7  15       11.44        0.00    117.51 o 
 -12   8  15     1615.03     1429.12    180.93 o 
 -10   8  15       18.31        0.00    101.37 o 
  -8   8  15       27.62       62.69    155.62 o 
  -6   8  15        4.74       24.10    147.85 o 
  -4   8  15      669.89      567.74    269.84 o 
  -2   8  15     1852.16     2124.98    197.38 o 
  -9   9  15      539.78      435.52    263.36 o 
  -7   9  15      118.64       74.47    195.90 o 
  -5   9  15        1.04        0.00    215.33 o 
 -16   0  16     1884.44     2011.53    250.32 o 
 -14   0  16     4019.16     3754.47    306.77 o 
 -12   0  16      385.34      408.13    139.38 o 
 -10   0  16      612.66      722.81    278.20 o 
  -8   0  16     5723.80     5219.49    371.03 o 
  -6   0  16     3202.42     3281.85    580.42 o 
  -4   0  16     3638.92     3625.55    283.71 o 
  -2   0  16     3731.66     3658.44    388.02 o 
   0   0  16      907.65      763.64    235.84 o 
   2   0  16      513.77      873.19    251.49 o 
 -17   1  16      254.29      214.55     99.60 o 
 -15   1  16        0.11       75.29     86.38 o 
 -13   1  16        1.86        8.31     72.18 o 
 -11   1  16      780.08      780.63    114.06 o 
  -9   1  16     1364.06     1047.30    155.71 o 
  -7   1  16     1291.57     1193.17    147.22 o 
  -5   1  16     1463.50     1498.37    177.52 o 
  -3   1  16      521.93      648.50    122.07 o 
  -1   1  16     2892.20     3104.85    261.06 o 
   1   1  16     2361.44     2144.36    241.02 o 
 -16   2  16     6508.49     6705.11    287.50 o 
 -14   2  16     4156.82     4103.40    223.73 o 
 -12   2  16     2260.31     2449.83    174.18 o 
 -10   2  16      230.18      265.02     84.87 o 
  -8   2  16       15.32       37.43     70.15 o 
  -6   2  16        7.37        0.00     68.34 o 
  -4   2  16      129.16      172.78     94.58 o 
  -2   2  16      121.59      133.01     94.59 o 
   0   2  16      541.24      306.21    265.25 o 
   2   2  16      840.75     1130.80    200.31 o 
 -15   3  16     3756.27     3592.44    293.98 o 
 -13   3  16     3264.53     3506.69    204.44 o 
 -11   3  16     2116.64     2117.54    158.66 o 
  -9   3  16     1830.91     1628.18    191.86 o 
  -7   3  16      648.03      651.65    104.80 o 
  -5   3  16      245.46      279.95    115.47 o 
  -3   3  16      169.70      171.09     98.36 o 
  -1   3  16      936.80      774.50    142.13 o 
   1   3  16      467.61      407.54    147.04 o 
 -14   4  16      339.35      259.15     96.48 o 
 -12   4  16       83.43       82.48     75.32 o 
 -10   4  16      824.22      987.77    143.48 o 
  -8   4  16     2964.85     2970.40    176.80 o 
  -6   4  16     4120.04     4447.29    348.44 o 
  -4   4  16     2339.97     2263.40    186.39 o 
  -2   4  16     2854.54     3118.06    455.04 o 
   0   4  16     1641.00     1750.42    192.97 o 
 -13   5  16      488.40      301.20    147.90 o 
 -11   5  16       91.70       58.78     74.31 o 
  -9   5  16     1647.80     1787.39    252.61 o 
  -7   5  16     2562.27     2803.07    181.91 o 
  -5   5  16     4113.17     4530.26    235.27 o 
  -3   5  16     3896.72     4220.51    250.27 o 
  -1   5  16     2686.31     2564.50    214.39 o 
 -12   6  16      154.46      148.66     75.78 o 
 -10   6  16       15.02        0.00     68.12 o 
  -8   6  16        2.44       48.50     76.10 o 
  -6   6  16       17.76       67.55     81.68 o 
  -4   6  16      248.94      206.78    117.77 o 
  -2   6  16       19.83       65.42     96.61 o 
 -11   7  16      270.01      210.48    131.08 o 
  -9   7  16      223.23      500.45    189.30 o 
  -7   7  16       16.75        0.00    140.92 o 
  -5   7  16       55.02      124.92     90.76 o 
 -13   1  17        7.03        0.00     80.63 o 
 -11   1  17     1786.04     1631.33    157.61 o 
  -9   1  17     3572.43     3120.28    219.35 o 
  -7   1  17     1700.73     1672.21    155.26 o 
  -5   1  17      497.81      419.53    114.33 o 
  -3   1  17       82.65       35.30    107.96 o 
  -1   1  17      663.17      901.35    188.62 o 
 -14   2  17       70.48       51.72     87.65 o 
 -12   2  17       13.34       31.92     81.06 o 
 -10   2  17      254.77      177.81     87.90 o 
  -8   2  17      533.60      459.18    102.16 o 
  -6   2  17        3.62      104.80     92.75 o 
  -4   2  17      245.88      284.67    106.61 o 
  -2   2  17      123.78       48.30    109.62 o 
 -13   3  17       22.62       37.62    116.45 o 
 -11   3  17      206.91      153.26     89.61 o 
  -9   3  17     2171.47     2307.24    242.53 o 
  -7   3  17     1467.78     1404.89    158.84 o 
  -5   3  17      197.93      103.68     99.87 o 
  -3   3  17       92.32       88.30     97.31 o 
 -12   4  17      105.04      208.40     90.46 o 
 -10   4  17      600.73      341.33    128.76 o 
  -8   4  17     1504.54     1453.80    176.96 o 
  -6   4  17     1309.30     1223.35    150.47 o 
  -4   4  17      381.90      249.56    108.75 o 
  -9   5  17     1303.55     1230.09    202.04 o 
  -7   5  17      409.68      570.33    118.97 o 
  -5   5  17      123.02      115.32    100.74 o 
  -8   0  18      657.65      294.61    148.99 o 
                                                 
